# Supplementary material for: Heritability of Horn Size in Thinhorn Sheep
Source: Front Genet. 2019 Oct 11;10:959. doi: 10.3389/fgene.2019.00959 (PMC6797622; doi:10.3389/fgene.2019.00959)
Supplement: Supplementary file 2 [file Table_1.xlsx]

## Sheet: Sheet1
Table S1: GWAS results for horn length showing effect of allele B, standard error and p-value
Locus	Effect of Allele B	Standard Error	P-value
oar3_OAR1_152000	5.17275	20.6666	0.802359
oar3_OAR1_394594	5.42262	21.0582	0.796788
oar3_OAR1_468667	-3.46019	7.93266	0.662695
oar3_OAR1_935222	-1.37091	5.19785	0.791976
oar3_OAR1_1039681	-0.280684	10.1801	0.978004
oar3_OAR1_1076136	-1.10735	7.00612	0.874413
oar3_OAR1_1144404	8.90323	5.39978	0.0991858
oar3_OAR1_1194465	3.73841	9.82243	0.703501
oar3_OAR1_1416981	2.4797	5.64317	0.66036
oar3_OAR1_1440610	9.83336	10.3566	0.342379
oar3_OAR1_1633295	0.370763	6.4782	0.95436
oar3_OAR1_1649007	-3.09589	5.1154	0.545039
oar3_OAR1_1806294	-8.78976	4.74996	0.0642428
oar3_OAR1_2582435	-3.37781	5.1809	0.514418
oar3_OAR1_2907598	-9.26402	8.27955	0.263181
oar3_OAR1_3107202	3.53446	4.87196	0.468164
oar3_OAR1_3236980	-0.797031	12.1229	0.94758
oar3_OAR1_3832262	-2.51241	7.67806	0.743502
oar3_OAR1_3836920	-2.51241	7.67806	0.743502
oar3_OAR1_3921521	-2.83713	9.89876	0.774407
oar3_OAR1_4964098	-2.72669	6.97232	0.695742
OAR1_4285092.1	4.22255	4.89515	0.388358
oar3_OAR1_5068306	4.72027	5.32896	0.375737
oar3_OAR1_5385036	-0.230031	7.88209	0.976718
oar3_OAR1_5682984	-2.67023	6.22871	0.668144
oar3_OAR1_5913658	-3.38942	6.22422	0.58606
oar3_OAR1_6276090	-8.67949	7.41405	0.241727
oar3_OAR1_6283479	-8.48554	7.36211	0.249077
oar3_OAR1_6291251	-2.18856	5.13782	0.670129
oar3_OAR1_6411717	-5.34238	5.30649	0.314049
oar3_OAR1_6763144	1.63944	5.09202	0.747482
oar3_OAR1_6795639	5.16585	5.87578	0.379305
oar3_OAR1_6876357	1.26458	9.29934	0.891832
oar3_OAR1_7703544	5.08937	4.84741	0.293757
oar3_OAR1_8442504	14.5597	7.63669	0.0565789
oar3_OAR1_8453333	2.74963	4.85495	0.571152
oar3_OAR1_8502316	1.58412	4.56853	0.728782
oar3_OAR1_8548259	-2.2936	7.32311	0.754129
oar3_OAR1_8795475	19.3754	16.6043	0.243255
oar3_OAR1_9653600	-6.81157	16.6193	0.68191
oar3_OAR1_10887696	-0.254134	6.92919	0.970743
oar3_OAR1_11142197	-53.4937	16.4982	0.0011853
oar3_OAR1_12009801	2.19455	6.30038	0.7276
oar3_OAR1_12381310	-1.73414	5.40756	0.748446
oar3_OAR1_12478803	-3.11751	5.50524	0.571202
oar3_OAR1_12810353	3.00329	6.79993	0.658732
oar3_OAR1_13736903	8.57419	7.05339	0.224133
oar3_OAR1_13749448	10.1911	8.08107	0.20727
oar3_OAR1_15199238	-3.37161	8.14406	0.678877
oar3_OAR1_15593219	4.10619	6.81617	0.546895
oar3_OAR1_15883352	2.47579	4.8906	0.612692
oar3_OAR1_16572161	2.17286	5.76944	0.70646
oar3_OAR1_17135026	9.99894	8.43724	0.235979
oar3_OAR1_17291962	-5.46821	11.1553	0.624001
oar3_OAR1_17682607	2.11999	8.29208	0.79821
oar3_OAR1_17873476	-45.3538	22.9911	0.0485332
oar3_OAR1_17884634	2.99154	6.0196	0.619212
oar3_OAR1_18620716	171.562	NA	NA
oar3_OAR1_18839869	2.74371	6.39991	0.668133
oar3_OAR1_19908381	-0.304449	4.80691	0.949499
oar3_OAR1_20905961	1.99857	5.00596	0.689718
oar3_OAR1_21152015	6.82812	15.5267	0.660106
oar3_OAR1_21575435	-6.72982	6.90823	0.329969
oar3_OAR1_22861371	-0.84754	11.6606	0.942058
oar3_OAR1_22889133	-3.96699	21.5016	0.853623
oar3_OAR1_23332001	16.4973	15.8205	0.297051
oar3_OAR1_23913942	-12.4404	7.54909	0.0993664
oar3_OAR1_24023927	-4.18719	7.1712	0.559295
oar3_OAR1_24295577	-0.825115	9.00557	0.926998
oar3_OAR1_24544110	6.80948	5.17784	0.18847
oar3_OAR1_24691873	-1.38356	11.3137	0.902669
oar3_OAR1_28055097	7.74056	5.26784	0.141724
oar3_OAR1_28921842	0.363577	6.33377	0.954224
oar3_OAR1_29393514	2.68675	7.02624	0.702173
oar3_OAR1_29995805	-2.05384	5.59926	0.713764
oar3_OAR1_31135447	-1.96264	5.07132	0.69875
oar3_OAR1_31141641	-1.96264	5.07132	0.69875
oar3_OAR1_31318706	4.97971	4.91068	0.310556
oar3_OAR1_31332553	4.97971	4.91068	0.310556
oar3_OAR1_31339761	2.09657	5.31919	0.693469
oar3_OAR1_32195849	6.75747	15.2461	0.657602
oar3_OAR1_32454524	5.33011	6.10815	0.382869
oar3_OAR1_32524690	8.66967	6.69922	0.19562
oar3_OAR1_32594238	5.31764	16.8537	0.752368
oar3_OAR1_32594292	5.31764	16.8537	0.752368
oar3_OAR1_32594346	-5.73411	9.36447	0.540322
oar3_OAR1_32658650	3.42847	13.1022	0.793574
oar3_OAR1_33885512	-4.37298	13.3448	0.743146
oar3_OAR1_34067553	8.59068	15.421	0.577476
oar3_OAR1_34132108	22.345	11.386	0.0497057
oar3_OAR1_34318515	-13.7638	8.57428	0.108441
oar3_OAR1_35683721	29.8519	12.9585	0.0212426
oar3_OAR1_36135967	-7.64639	4.80421	0.111474
oar3_OAR1_37603418	6.97338	7.66336	0.362841
oar3_OAR1_37781255	-2.05172	5.20837	0.693635
oar3_OAR1_37871664	6.92105	10.9258	0.526432
oar3_OAR1_38031321	-9.22326	12.8451	0.472734
oar3_OAR1_38236426	1.9936	5.07131	0.694236
oar3_OAR1_39026104	-6.52664	20.5058	0.750271
oar3_OAR1_39760614	171.562	NA	NA
oar3_OAR1_39927657	5.23995	6.48974	0.419424
oar3_OAR1_40433037	3.0886	5.07375	0.542696
oar3_OAR1_40646909	-2.48508	18.7895	0.894779
oar3_OAR1_40688242	-5.30882	5.21562	0.30874
oar3_OAR1_40819378	-0.280689	6.29492	0.964434
oar3_OAR1_41266771	29.5926	21.6318	0.171309
oar3_OAR1_41730122	-1.58377	9.00314	0.860362
oar3_OAR1_41855440	71.7725	22.9559	0.00176881
oar3_OAR1_42525245	16.7546	19.237	0.383779
oar3_OAR1_43262723	-6.67312	5.14855	0.194936
oar3_OAR1_43291146	5.74245	5.34953	0.283069
oar3_OAR1_44321627	3.77714	4.9778	0.447974
oar3_OAR1_45107146	-4.50011	13.9074	0.746259
oar3_OAR1_45529649	-9.39032	4.90063	0.0553467
oar3_OAR1_45605912	13.1149	5.03324	0.00916978
OAR1_48373831.1	0.721658	11.4646	0.949809
oar3_OAR1_48183207	5.01094	11.1103	0.651976
oar3_OAR1_49138872	7.66393	5.37232	0.153707
oar3_OAR1_49695102	-38.4169	21.7198	0.076935
oar3_OAR1_49926554	10.796	5.00364	0.030957
oar3_OAR1_50105284	12.7645	5.64376	0.0237155
oar3_OAR1_51432748	-39.5306	21.0782	0.0607346
oar3_OAR1_51600914	-9.68553	4.91262	0.0486601
oar3_OAR1_51609662	-9.68553	4.91262	0.0486601
oar3_OAR1_51628860	-10.2986	4.86853	0.0344008
oar3_OAR1_51645986	-10.2986	4.86853	0.0344008
oar3_OAR1_52105629	-35.081	16.4372	0.0328232
oar3_OAR1_52601623	15.3467	16.5567	0.353969
oar3_OAR1_53157952	3.66743	7.55344	0.627299
oar3_OAR1_53456321	1.1249	4.96961	0.820925
oar3_OAR1_53557544	4.93444	6.46831	0.445545
oar3_OAR1_53741841	-3.55073	7.74373	0.646572
oar3_OAR1_53904745	-1.34422	5.43513	0.80466
oar3_OAR1_54489499	5.21596	7.19505	0.46849
oar3_OAR1_55968047	-2.73403	4.85762	0.573549
oar3_OAR1_57307548	3.45984	5.15982	0.502517
oar3_OAR1_59513396	13.8813	10.1802	0.172708
OAR1_63572898.1	-1.15144	14.7199	0.93765
oar3_OAR1_60314253	8.17593	9.14645	0.37138
oar3_OAR1_61093613	5.05148	4.68547	0.280982
oar3_OAR1_61298169	-4.91477	4.73453	0.299238
oar3_OAR1_61488600	0.276109	4.7989	0.954118
oar3_OAR1_61768477	0.528029	5.02549	0.91632
oar3_OAR1_61958755	-4.8303	4.80228	0.314495
oar3_OAR1_62014326	-0.481323	5.49819	0.930241
oar3_OAR1_62095201	-0.306952	6.78677	0.963926
oar3_OAR1_62108826	-0.306952	6.78677	0.963926
oar3_OAR1_62221465	-5.26844	5.59893	0.346719
oar3_OAR1_62229264	-8.21353	5.20522	0.114579
oar3_OAR1_62241745	-8.21353	5.20522	0.114579
oar3_OAR1_63033854	-0.1971	4.94264	0.968191
oar3_OAR1_64596675	6.96636	5.62332	0.215407
oar3_OAR1_64675987	12.8341	11.6257	0.269616
oar3_OAR1_65559780	5.87465	20.4247	0.773634
oar3_OAR1_65965887	15.538	11.3235	0.170004
oar3_OAR1_65966031	15.538	11.3235	0.170004
oar3_OAR1_65966456	24.5027	16.2961	0.132688
oar3_OAR1_65966534	15.538	11.3235	0.170004
oar3_OAR1_65966953	15.538	11.3235	0.170004
oar3_OAR1_66087264	1.54252	4.66694	0.741007
oar3_OAR1_66407499	0.69962	13.3226	0.958119
oar3_OAR1_66829944	-7.94589	6.34863	0.210719
oar3_OAR1_67098035	-4.3026	16.5248	0.794577
oar3_OAR1_67555767	9.24143	5.21479	0.0763681
oar3_OAR1_67805807	15.7273	7.8301	0.0445833
oar3_OAR1_68005671	18.318	9.59087	0.0561409
oar3_OAR1_68235119	3.504	5.63891	0.534339
oar3_OAR1_68663779	18.3796	9.23561	0.0465821
oar3_OAR1_68776536	-10.7555	6.9569	0.1221
oar3_OAR1_68804850	12.4055	6.5683	0.0589329
oar3_OAR1_69121904	0.627074	5.14384	0.902972
oar3_OAR1_69298014	-3.66271	7.57047	0.628517
oar3_OAR1_70057370	-12.3684	8.67032	0.153719
oar3_OAR1_70616565	-12.5886	14.5107	0.385645
oar3_OAR1_70916183	-0.557866	8.56248	0.948053
oar3_OAR1_70922162	-2.18248	5.01392	0.663355
oar3_OAR1_71349876	-11.5274	5.88614	0.0501841
oar3_OAR1_73020862	0.92843	5.76495	0.872056
oar3_OAR1_73574803	-12.2731	5.88411	0.0369968
oar3_OAR1_73670138	-1.30361	5.07631	0.79733
OAR1_78960505_X.1	-6.94896	5.02997	0.167122
oar3_OAR1_73977664	-1.17398	8.47661	0.889848
oar3_OAR1_74148496	2.385	4.90284	0.626646
oar3_OAR1_74272996	10.9438	6.08363	0.0720349
oar3_OAR1_74521152	1.4408	5.45486	0.791679
oar3_OAR1_74824780	4.8891	10.8466	0.65217
oar3_OAR1_76329230	3.84446	10.7494	0.72061
oar3_OAR1_76807995	-19.658	15.0491	0.191465
oar3_OAR1_76816946	-3.75806	10.2717	0.714467
oar3_OAR1_77593841	4.71297	5.63829	0.403219
OAR1_84034525.1	5.82889	7.03537	0.40738
oar3_OAR1_78802936	13.7217	12.9981	0.291121
oar3_OAR1_78816029	-7.21765	5.49093	0.188689
oar3_OAR1_79289930	11.8417	9.24716	0.200344
oar3_OAR1_79441248	5.42474	17.7087	0.759352
oar3_OAR1_80569292	-2.63214	8.1454	0.746586
oar3_OAR1_80688481	-2.0211	4.78199	0.672551
OAR1_86394329.1	3.07784	5.13011	0.548536
oar3_OAR1_81463533	3.79781	5.25034	0.469468
oar3_OAR1_81685015	19.2424	16.2472	0.236273
oar3_OAR1_81731065	8.27232	7.23237	0.25271
oar3_OAR1_81867213	3.08517	13.5279	0.819599
oar3_OAR1_81983388	-25.0362	11.2347	0.0258495
oar3_OAR1_82116801	0.0351304	16.0519	0.998254
oar3_OAR1_82980990	-2.64837	5.23899	0.6132
oar3_OAR1_83389381	2.39728	9.77054	0.806179
OAR1_89955814.1	-4.03212	10.6151	0.70406
oar3_OAR1_85450457	3.14432	5.31984	0.554484
oar3_OAR1_85637981	14.5887	13.8063	0.290664
oar3_OAR1_85769237	2.8854	18.3798	0.875255
oar3_OAR1_85956642	-0.678983	16.65	0.967472
oar3_OAR1_85965310	1.12996	5.12855	0.825616
oar3_OAR1_86106541	-3.51466	5.34921	0.511152
oar3_OAR1_87752299	-3.27522	5.90843	0.579354
oar3_OAR1_87808313	5.09253	16.4903	0.757458
oar3_OAR1_87909412	-0.906956	5.76053	0.874896
oar3_OAR1_87914359	-0.906956	5.76053	0.874896
oar3_OAR1_87939612	-0.906956	5.76053	0.874896
oar3_OAR1_87939687	-0.906956	5.76053	0.874896
oar3_OAR1_87943863	-0.906956	5.76053	0.874896
oar3_OAR1_88041247	4.11262	5.50832	0.455293
oar3_OAR1_89656813	2.68116	5.74918	0.640961
oar3_OAR1_89673429	7.317	5.35304	0.171661
oar3_OAR1_89715920	9.47315	5.15034	0.0658671
oar3_OAR1_89716314	9.47315	5.15034	0.0658671
oar3_OAR1_89718858	9.47315	5.15034	0.0658671
oar3_OAR1_89894499	1.07122	5.01008	0.830692
OAR1_95658466_X.1	5.59603	5.1561	0.277779
oar3_OAR1_92512415	3.61969	5.33841	0.497742
oar3_OAR1_92704353	-2.52924	5.16821	0.62457
oar3_OAR1_92834742	8.92464	10.393	0.390499
oar3_OAR1_93667861	3.585	5.25524	0.495127
oar3_OAR1_93671793	0.752263	5.34331	0.888039
oar3_OAR1_93673692	0.870361	5.34086	0.870548
oar3_OAR1_93839012	11.0966	4.68075	0.0177547
oar3_OAR1_93852121	6.20668	6.02005	0.302541
oar3_OAR1_93879277	9.37018	6.74812	0.164966
oar3_OAR1_94329463	5.07966	5.4567	0.351904
oar3_OAR1_94430804	5.30074	23.2839	0.819913
oar3_OAR1_94711018	-0.66415	21.475	0.975328
oar3_OAR1_95304988	-6.4785	19.5285	0.740081
oar3_OAR1_96320681	3.56579	4.64981	0.443161
oar3_OAR1_97313041	-3.72602	7.53127	0.620784
oar3_OAR1_97358665	-3.72602	7.53127	0.620784
oar3_OAR1_97451789	-3.19972	7.40477	0.665657
oar3_OAR1_97451948	-3.19972	7.40477	0.665657
oar3_OAR1_97772830	-7.73172	11.147	0.487924
OAR1_104544639.1	-9.13803	5.11143	0.0738139
oar3_OAR1_98560160	7.71539	14.2064	0.587066
oar3_OAR1_98777351	-1.42372	5.6855	0.802268
oar3_OAR1_99222912	4.87681	4.73088	0.302613
oar3_OAR1_101181219	11.0057	8.37198	0.188647
oar3_OAR1_101331928	-7.25136	5.45319	0.183602
oar3_OAR1_102368339	13.372	14.4457	0.354617
oar3_OAR1_103428136	-15.4313	21.3396	0.469599
oar3_OAR1_103623514	0.185698	5.91919	0.974973
oar3_OAR1_103731768	4.07481	5.82832	0.484465
oar3_OAR1_104144440	2.7088	6.50506	0.677107
oar3_OAR1_104668682	-9.59912	4.88024	0.0491909
oar3_OAR1_106144541	2.09428	8.92552	0.814489
oar3_OAR1_106459721	2.94462	20.5177	0.885883
oar3_OAR1_106598240	-6.65075	5.64838	0.239011
oar3_OAR1_106824750	0.959614	4.95136	0.846326
oar3_OAR1_106825229	0.031777	4.95892	0.994887
oar3_OAR1_107852227	-4.4691	4.40168	0.309955
oar3_OAR1_107852360	-5.12811	4.34599	0.238015
oar3_OAR1_108566918	13.7928	6.08051	0.0233072
oar3_OAR1_108728727	-4.43001	15.4135	0.773798
oar3_OAR1_108944969	-5.45305	5.41127	0.313588
oar3_OAR1_108947090	-5.57637	5.43313	0.30472
oar3_OAR1_109060814	3.2525	4.87449	0.504613
s28234.1	3.7007	5.34092	0.488375
oar3_OAR1_109140345	-16.5854	17.8797	0.35361
oar3_OAR1_109381901	-1.2904	6.93255	0.852338
oar3_OAR1_109470742	1.40204	13.3869	0.916588
oar3_OAR1_110160726	2.50414	4.82831	0.604014
oar3_OAR1_110288305	5.05936	6.58242	0.442121
oar3_OAR1_110415267	-7.04027	4.52282	0.119563
oar3_OAR1_110432131	6.24843	14.3738	0.663773
oar3_OAR1_110581406	13.223	17.899	0.460055
oar3_OAR1_111788064	-7.82919	5.1208	0.126289
oar3_OAR1_111798423	3.30048	4.88378	0.499165
oar3_OAR1_111799260	3.30048	4.88378	0.499165
oar3_OAR1_111799617	-3.02472	4.79658	0.528302
oar3_OAR1_111844473	-5.2566	7.76021	0.498166
oar3_OAR1_112888435	5.29691	6.98887	0.448507
oar3_OAR1_113713217	7.24935	13.3322	0.586614
oar3_OAR1_114372703	1.12558	7.62833	0.882696
OAR1_124056189.1	0.0333165	5.09204	0.99478
oar3_OAR1_115327089	-25.6025	10.4637	0.0144136
oar3_OAR1_115624384	171.562	NA	NA
oar3_OAR1_116015232	-4.90934	11.398	0.666673
oar3_OAR1_116115713	-26.6899	11.3672	0.0188756
oar3_OAR1_116195617	-0.898743	6.20264	0.884792
oar3_OAR1_116563660	1.462	6.38315	0.818838
oar3_OAR1_116565913	1.462	6.38315	0.818838
oar3_OAR1_117441549	-10.1532	12.1154	0.402008
oar3_OAR1_118063089	1.66023	5.33122	0.755485
oar3_OAR1_118310479	171.562	NA	NA
oar3_OAR1_119090723	-24.6969	16.1033	0.125114
oar3_OAR1_119116327	-3.43897	7.11317	0.628766
s00684.1	-0.148855	7.49934	0.984164
oar3_OAR1_120199259	-7.5955	9.74159	0.435569
oar3_OAR1_120215145	-1.5505	5.41263	0.774526
oar3_OAR1_120985395	3.2331	12.2903	0.792504
oar3_OAR1_121168066	-5.32901	5.12374	0.298311
oar3_OAR1_121847305	8.15838	9.67437	0.399061
oar3_OAR1_122321802	-3.1262	4.80066	0.514916
OAR1_132826186.1	-17.7042	12.0544	0.141916
oar3_OAR1_122730306	9.04961	9.6624	0.348975
oar3_OAR1_123245388	-0.559411	4.97662	0.9105
OAR1_133535707.1	0.559411	4.97662	0.9105
oar3_OAR1_123299819	-0.0748688	5.04539	0.988161
oar3_OAR1_123665545	171.562	NA	NA
oar3_OAR1_123705412	30.7106	19.0814	0.107517
oar3_OAR1_123707016	-3.86916	5.17684	0.454823
oar3_OAR1_124443009	9.70402	9.97482	0.330627
oar3_OAR1_124588532	-18.714	9.5085	0.0490526
oar3_OAR1_124606233	22.0597	23.2286	0.342276
oar3_OAR1_124937571	3.28624	18.839	0.861521
oar3_OAR1_125101415	-6.20574	4.66693	0.183608
oar3_OAR1_125201045	-12.3286	5.06783	0.0149859
oar3_OAR1_125246068	7.0852	4.53435	0.118155
oar3_OAR1_125394347	-22.2523	18.7212	0.234591
oar3_OAR1_125858004	-8.58887	11.6789	0.462084
oar3_OAR1_126206063	7.26226	18.855	0.700115
oar3_OAR1_126652462	7.93097	16.0726	0.621697
s37315.1	-3.26948	6.35848	0.607118
oar3_OAR1_128297232	-6.27931	6.1986	0.31105
OAR1_139235849.1	11.93	8.51187	0.161044
oar3_OAR1_128539079	2.87286	5.48558	0.60048
oar3_OAR1_128773548	0.950267	6.85619	0.889766
oar3_OAR1_129026741	-4.41038	15.3542	0.773927
oar3_OAR1_129428977	-0.152245	5.01355	0.975775
oar3_OAR1_129430258	0.0462307	5.0105	0.992638
oar3_OAR1_129482610	-6.22971	5.80213	0.28296
oar3_OAR1_129493064	-7.09643	5.0048	0.156213
oar3_OAR1_130185209	1.36218	4.87137	0.779762
oar3_OAR1_130557229	-4.64335	6.29919	0.46104
oar3_OAR1_130776902	32.5498	17.7554	0.0667679
oar3_OAR1_130811582	0.0570115	5.45063	0.991655
oar3_OAR1_132346834	0.593589	16.3511	0.971041
oar3_OAR1_132964053	27.3314	20.9209	0.191412
oar3_OAR1_133612008	6.08146	8.91842	0.495303
oar3_OAR1_134604201	-6.16331	9.09553	0.498013
oar3_OAR1_134693040	4.82836	5.6037	0.388887
oar3_OAR1_134706724	3.11058	5.06695	0.539284
oar3_OAR1_134711158	3.11058	5.06695	0.539284
oar3_OAR1_135156419	-1.70296	7.23794	0.813989
oar3_OAR1_135191687	-2.30435	5.49945	0.675206
oar3_OAR1_135986369	6.05385	5.01904	0.22775
oar3_OAR1_136002617	-11.4874	5.23034	0.0280698
oar3_OAR1_136219978	-23.9923	15.0166	0.110106
oar3_OAR1_136222601	-23.9923	15.0166	0.110106
oar3_OAR1_136844984	8.30352	4.62218	0.0724228
oar3_OAR1_136871129	6.94367	7.87088	0.37767
oar3_OAR1_137134751	18.2731	14.732	0.214841
oar3_OAR1_137340065	-1.2611	7.13187	0.859645
oar3_OAR1_138022720	8.36555	7.16939	0.243274
oar3_OAR1_138258705	16.4163	9.05731	0.0699105
oar3_OAR1_138409739	1.87695	14.6748	0.898226
oar3_OAR1_138414364	-5.67225	5.5232	0.304427
oar3_OAR1_138645692	-1.26464	5.27411	0.810498
oar3_OAR1_138698437	5.39507	7.39026	0.465375
oar3_OAR1_138784112	-3.45877	4.85908	0.476578
oar3_OAR1_139517105	7.04075	5.09635	0.167117
oar3_OAR1_139700419	0.826895	6.0846	0.8919
oar3_OAR1_140042062	6.18828	6.76446	0.360285
oar3_OAR1_140788202	-16.5528	8.95028	0.0643973
oar3_OAR1_141203405	6.40162	9.89349	0.517597
oar3_OAR1_142208792	27.7635	23.1346	0.230105
oar3_OAR1_142575155	2.14728	10.79	0.842258
oar3_OAR1_143263206	11.6138	9.84444	0.238107
OAR1_154773125.1	0.138233	5.94492	0.981449
oar3_OAR1_143849198	9.13999	6.28862	0.146108
oar3_OAR1_144197071	0.0245406	4.86821	0.995978
OAR1_156411137.1	-5.33244	6.69423	0.425699
oar3_OAR1_145501469	-7.53536	13.6903	0.582034
oar3_OAR1_145592000	25.2243	14.0188	0.0719667
oar3_OAR1_145859505	-1.94085	4.80575	0.686315
oar3_OAR1_146170869	3.18081	5.8644	0.587548
oar3_OAR1_146295834	6.77515	9.47247	0.474456
oar3_OAR1_146970311	-0.444591	5.61539	0.936894
OAR1_159080734_X.1	-4.70918	5.56149	0.397136
oar3_OAR1_147284717	-1.5715	4.78178	0.742425
oar3_OAR1_147304092	-5.63002	5.2979	0.287924
oar3_OAR1_147307668	-5.63002	5.2979	0.287924
oar3_OAR1_147624464	-1.20634	4.89559	0.805361
OAR1_160143931_X.1	-34.7703	17.3339	0.0448652
oar3_OAR1_149565584	-1.60028	4.88156	0.743047
oar3_OAR1_149853679	1.5703	7.54511	0.835134
oar3_OAR1_149888250	-1.52048	19.2169	0.936936
OAR1_164454098.1	-1.00717	14.0508	0.942856
oar3_OAR1_153136235	-6.58	9.69206	0.497197
oar3_OAR1_153144715	-8.17355	10.0258	0.41493
oar3_OAR1_153990751	-0.602359	7.8811	0.939076
oar3_OAR1_155202804	1.53504	13.4416	0.909078
oar3_OAR1_155589729	-7.20756	5.07419	0.155481
OAR1_168024436.1	-23.3299	7.43185	0.00169418
oar3_OAR1_156547069	-0.696122	4.93499	0.887824
oar3_OAR1_158162027	35.7009	22.9397	0.119637
oar3_OAR1_158179995	10.1706	18.735	0.58722
oar3_OAR1_159900446	-33.2063	23.927	0.165193
oar3_OAR1_160046856	2.3782	6.87607	0.729443
oar3_OAR1_160632796	-14.8004	11.9603	0.215918
oar3_OAR1_160873795	6.49966	13.2093	0.622683
oar3_OAR1_161255855	-1.0812	5.53955	0.845253
oar3_OAR1_161277080	1.62833	5.71481	0.775696
oar3_OAR1_161303811	6.52939	7.31256	0.37191
oar3_OAR1_161985746	-2.74356	4.95083	0.579468
oar3_OAR1_162141675	2.89501	12.8635	0.821936
OAR1_174976013.1	14.4051	9.75931	0.139935
oar3_OAR1_162349305	4.51474	6.47195	0.485436
oar3_OAR1_162387099	4.98343	5.50897	0.365676
oar3_OAR1_162675814	9.3501	8.15481	0.251557
oar3_OAR1_162838825	1.81201	5.16436	0.725687
oar3_OAR1_163729115	3.39866	7.98989	0.670567
oar3_OAR1_163967110	-10.7284	12.6496	0.396372
oar3_OAR1_164034351	-0.477797	5.19838	0.926767
oar3_OAR1_164034788	-0.477797	5.19838	0.926767
s06854.1	6.53144	15.097	0.665283
oar3_OAR1_165992604	-3.41237	10.6079	0.747695
oar3_OAR1_166179491	-15.4674	17.7458	0.383422
oar3_OAR1_166270039	3.78236	7.34358	0.606513
oar3_OAR1_166270662	7.73785	7.30644	0.289579
oar3_OAR1_166540206	10.8457	14.0463	0.44003
oar3_OAR1_168891259	1.76755	6.11952	0.772706
oar3_OAR1_168951668	0.377118	5.15615	0.941695
oar3_OAR1_168954976	0.377118	5.15615	0.941695
oar3_OAR1_169210950	4.25456	5.33377	0.425065
oar3_OAR1_169417811	-4.96502	14.3942	0.730145
oar3_OAR1_169698969	29.2924	18.8893	0.120963
oar3_OAR1_170025478	-1.84177	14.1335	0.896319
oar3_OAR1_170964787	-3.5316	7.12775	0.620267
oar3_OAR1_171586736	-0.0867186	5.61901	0.987687
oar3_OAR1_172552108	0.539909	5.84958	0.926461
oar3_OAR1_172671435	-3.29347	4.96904	0.507459
oar3_OAR1_172934879	-7.22074	8.26576	0.382351
oar3_OAR1_173012504	-1.96818	14.1546	0.889411
oar3_OAR1_174047973	-14.7402	20.7482	0.477435
oar3_OAR1_174135075	1.33035	6.8861	0.846808
oar3_OAR1_174164396	1.11324	4.77612	0.815696
oar3_OAR1_174570497	-18.2266	14.9306	0.222179
oar3_OAR1_174687068	20.9233	22.9132	0.361161
oar3_OAR1_176026114	19.4904	11.8065	0.0987767
oar3_OAR1_176080539	9.8972	9.37654	0.291184
oar3_OAR1_176339288	-9.09734	7.78323	0.242469
oar3_OAR1_176339486	-6.78524	7.41565	0.360197
oar3_OAR1_176523060	-11.5038	15.6142	0.461272
oar3_OAR1_176534002	19.7391	8.39856	0.0187584
oar3_OAR1_177293381	-34.785	21.408	0.104192
oar3_OAR1_177711014	0.575371	5.88165	0.922071
oar3_OAR1_178823719	16.0814	7.52186	0.0325199
oar3_OAR1_179240348	2.26303	5.20263	0.663578
oar3_OAR1_179822838	4.5512	7.98947	0.568915
oar3_OAR1_179855452	10.6969	14.1579	0.449924
oar3_OAR1_180305935	18.8411	7.91066	0.017231
oar3_OAR1_180349532	12.6884	13.4791	0.34653
OAR1_195413734_X.1	-5.49964	23.4844	0.814843
oar3_OAR1_181171647	12.6454	8.43519	0.133842
oar3_OAR1_181184955	13.0749	8.44161	0.121415
oar3_OAR1_181384539	6.27559	16.242	0.699215
oar3_OAR1_181402288	7.06314	12.9755	0.586204
oar3_OAR1_181655353	-7.01988	8.34331	0.400136
oar3_OAR1_182218127	-13.8745	8.06567	0.0853978
oar3_OAR1_182627539	-4.32658	8.20304	0.597891
OAR1_197593478.1	17.3862	9.41586	0.0648224
oar3_OAR1_183235385	7.9341	9.13251	0.38497
oar3_OAR1_183373465	-21.8665	14.3643	0.127939
oar3_OAR1_183693197	-4.56727	4.89886	0.351175
s13227.1	32.488	16.593	0.0502372
oar3_OAR1_184972231	-1.72766	5.62205	0.758614
oar3_OAR1_185061114	6.27685	6.2354	0.314105
oar3_OAR1_185075823	6.27685	6.2354	0.314105
oar3_OAR1_186002938	-0.915325	11.1677	0.934677
oar3_OAR1_186131424	-16.3838	13.2862	0.21752
oar3_OAR1_186466838	-2.55751	5.35324	0.632828
oar3_OAR1_186840412	18.9326	13.244	0.152855
oar3_OAR1_187560753	0.87806	12.5372	0.944165
oar3_OAR1_187631830	0.714085	4.99775	0.886384
oar3_OAR1_187632328	0.714085	4.99775	0.886384
oar3_OAR1_189461161	-4.52476	5.1549	0.380075
OAR1_204473797.1	9.05401	7.52705	0.229029
oar3_OAR1_190937650	10.6506	5.91478	0.0717544
oar3_OAR1_191545971	-3.50372	7.91628	0.658057
oar3_OAR1_191825341	17.5627	23.9142	0.462702
oar3_OAR1_192409695	-0.989419	14.231	0.944571
oar3_OAR1_192970013	-6.35378	7.29215	0.38358
oar3_OAR1_193162995	6.49278	5.4816	0.236228
oar3_OAR1_193504314	-5.32438	6.70812	0.427358
oar3_OAR1_193963339	0.661445	5.68033	0.9073
oar3_OAR1_194045407	-0.747221	4.7613	0.875295
oar3_OAR1_194182907	13.4573	12.4863	0.281138
oar3_OAR1_194421641	12.3734	4.65128	0.00780914
oar3_OAR1_194559497	-9.36577	10.3684	0.366367
oar3_OAR1_195173494	-2.01875	4.92051	0.681606
oar3_OAR1_195307141	3.64212	8.81969	0.679641
oar3_OAR1_195534025	3.92937	5.84989	0.501774
oar3_OAR1_195730673	11.5252	12.4178	0.353345
oar3_OAR1_195969939	-3.80591	9.82173	0.698387
oar3_OAR1_196759044	-6.61228	5.54652	0.233203
oar3_OAR1_197111000	1.68673	6.52107	0.795899
oar3_OAR1_197287484	-5.62158	4.84025	0.24547
oar3_OAR1_197443541	-9.03663	9.5253	0.342774
oar3_OAR1_198141742	171.562	NA	NA
oar3_OAR1_198877719	2.75242	6.7325	0.682667
oar3_OAR1_199853068	-0.513302	9.54375	0.957107
oar3_OAR1_199908167	-0.584935	5.58756	0.916626
oar3_OAR1_200078386	4.16347	11.9425	0.727369
oar3_OAR1_200693357	10.8412	16.8911	0.520983
oar3_OAR1_200712764	-3.0541	5.10631	0.549772
oar3_OAR1_200959019	3.26591	10.2567	0.750168
oar3_OAR1_201216052	-5.7411	10.483	0.583927
oar3_OAR1_201439662	-1.20979	5.34678	0.820996
oar3_OAR1_202049062	-13.541	8.33205	0.104126
oar3_OAR1_202802562	-5.42828	9.86473	0.582133
oar3_OAR1_203033581	4.23984	5.44184	0.435909
oar3_OAR1_203264277	26.6607	9.54732	0.00523053
oar3_OAR1_204583969	-5.67214	6.3815	0.374089
oar3_OAR1_204625573	-7.03522	5.96771	0.238445
oar3_OAR1_205485447	0.212172	9.09391	0.981386
oar3_OAR1_205689877	-6.50026	9.17908	0.478845
oar3_OAR1_205845025	1.51684	5.03867	0.763384
oar3_OAR1_206641169	3.28678	5.35078	0.539042
oar3_OAR1_206888564	0.0517291	18.5394	0.997774
oar3_OAR1_207318494	-11.5883	5.68725	0.0415903
oar3_OAR1_208022409	-7.84543	5.70953	0.169412
oar3_OAR1_208132845	-8.38366	7.44211	0.259947
oar3_OAR1_209509761	10.2941	11.6405	0.376515
oar3_OAR1_209969573	-1.95855	8.00084	0.806616
oar3_OAR1_210244000	-0.181162	4.82356	0.97004
oar3_OAR1_212003333	7.72816	5.01154	0.123056
oar3_OAR1_212170528	5.95823	8.76291	0.496544
oar3_OAR1_212605160	-10.8797	5.51637	0.0485807
oar3_OAR1_212897375	-8.6954	7.98019	0.275879
oar3_OAR1_212898864	6.23866	5.32365	0.241247
oar3_OAR1_213931459	-10.5459	8.75251	0.22824
oar3_OAR1_214539797	12.4696	4.90061	0.0109433
oar3_OAR1_214854331	-1.96694	17.7226	0.911628
oar3_OAR1_215513818	6.66944	15.6646	0.670279
oar3_OAR1_215610559	171.562	NA	NA
oar3_OAR1_215627426	4.37402	6.62856	0.509334
oar3_OAR1_215703061	-20.4391	19.049	0.283281
oar3_OAR1_216641225	10.0741	6.2347	0.106135
oar3_OAR1_217004190	-8.68875	5.79262	0.133622
oar3_OAR1_217225988	-0.277622	5.28788	0.958129
oar3_OAR1_217555799	4.00836	5.1317	0.434745
oar3_OAR1_217565238	4.48706	5.16677	0.38515
oar3_OAR1_217921335	15.5418	16.4779	0.345585
oar3_OAR1_217987866	16.8093	13.3007	0.206304
oar3_OAR1_217995792	5.57916	8.95678	0.533352
oar3_OAR1_220223435	4.4956	5.31895	0.397996
oar3_OAR1_221373081	2.4196	17.4441	0.889682
oar3_OAR1_221486104	9.75407	5.18666	0.0600257
oar3_OAR1_221604961	-3.43111	6.46848	0.59581
oar3_OAR1_222259275	-4.30639	5.03603	0.392487
s22335.1	-9.7963	5.09395	0.0544641
oar3_OAR1_223439234	-9.7963	5.09395	0.0544641
oar3_OAR1_223484997	-15.7272	16.6664	0.34535
oar3_OAR1_223518920	-5.10061	5.25534	0.331769
oar3_OAR1_225605385	5.79851	6.01634	0.335149
oar3_OAR1_225687756	4.35795	5.19751	0.401768
oar3_OAR1_226216964	-8.07001	5.84916	0.167683
oar3_OAR1_227060238	7.79907	8.49075	0.358338
oar3_OAR1_227891007	8.37161	5.23671	0.109901
oar3_OAR1_228042832	1.86741	5.73279	0.74462
oar3_OAR1_228144501	7.68605	6.25869	0.219424
oar3_OAR1_229050174	3.41921	5.75931	0.552724
oar3_OAR1_229071910	-6.48641	15.5522	0.676625
oar3_OAR1_229147309	-7.66337	4.78886	0.109543
oar3_OAR1_229620629	3.18389	26.4038	0.90402
oar3_OAR1_229715724	-7.75298	17.7193	0.661716
oar3_OAR1_229740651	-7.75298	17.7193	0.661716
oar3_OAR1_229742802	-7.75298	17.7193	0.661716
oar3_OAR1_229814886	-4.49859	5.01504	0.369709
oar3_OAR1_230074662	-2.79147	5.53441	0.613992
oar3_OAR1_230225399	6.98504	10.4451	0.503661
oar3_OAR1_230570441	-9.76816	6.48262	0.131856
oar3_OAR1_230640432	9.897	5.19963	0.0569879
oar3_OAR1_231469993	6.15099	7.10029	0.386325
oar3_OAR1_231472934	6.15099	7.10029	0.386325
oar3_OAR1_231474945	6.15099	7.10029	0.386325
oar3_OAR1_231476117	6.15099	7.10029	0.386325
oar3_OAR1_231576616	-2.83177	6.97244	0.684642
oar3_OAR1_232149500	5.30362	5.8073	0.361102
oar3_OAR1_232303262	6.89156	5.07155	0.174189
oar3_OAR1_232313816	6.89156	5.07155	0.174189
oar3_OAR1_232323346	-15.1911	8.75123	0.0825857
oar3_OAR1_232355854	4.05132	10.4779	0.699013
oar3_OAR1_232448807	4.05132	10.4779	0.699013
oar3_OAR1_232881715	-5.76455	6.10659	0.345176
oar3_OAR1_233000110	-11.9597	7.72895	0.12177
oar3_OAR1_233130372	-7.14098	6.38224	0.26319
oar3_OAR1_233184850	6.76838	12.4643	0.587116
oar3_OAR1_233262394	2.69036	10.4849	0.797493
oar3_OAR1_233670932	5.03163	5.17861	0.331241
oar3_OAR1_233819433	-4.59308	15.0679	0.760499
oar3_OAR1_234720203	4.48423	7.05995	0.525321
oar3_OAR1_234720664	13.843	17.9257	0.43997
oar3_OAR1_235254884	1.12985	5.47915	0.836628
oar3_OAR1_237574212	2.13132	6.42319	0.740027
OAR1_257333383.1	-9.8247	13.0111	0.45019
oar3_OAR1_238930707	-2.22337	5.96523	0.709356
oar3_OAR1_238966489	-2.84087	13.0813	0.828076
oar3_OAR1_239204368	-2.46858	7.61821	0.745911
oar3_OAR1_239681405	-10.6085	5.23458	0.0427009
oar3_OAR1_239681875	-11.0911	5.1237	0.0304137
oar3_OAR1_240371533	-1.81867	8.69532	0.834327
oar3_OAR1_240404448	-0.692661	8.22139	0.932857
OAR1_260394119.1	-6.84127	5.11597	0.181144
oar3_OAR1_240903777	-7.73177	5.17905	0.135465
oar3_OAR1_240906494	-7.60444	5.19159	0.142986
oar3_OAR1_241169006	18.3692	9.55711	0.0546001
oar3_OAR1_241200571	2.46838	5.36867	0.645678
oar3_OAR1_242712313	-8.24429	9.47142	0.384061
oar3_OAR1_243084536	-1.66582	4.92007	0.734928
oar3_OAR1_243156565	2.17165	11.5795	0.851235
oar3_OAR1_243174978	2.41897	11.6274	0.835197
oar3_OAR1_243183648	2.41897	11.6274	0.835197
oar3_OAR1_243214364	-0.380789	4.87288	0.937713
oar3_OAR1_243269184	-9.10051	7.24436	0.209036
oar3_OAR1_243282817	1.18516	4.73002	0.802153
oar3_OAR1_243409276	-3.40019	5.56309	0.541064
oar3_OAR1_243519942	-2.10216	9.84585	0.830932
oar3_OAR1_244455244	7.14632	14.7602	0.628272
OAR1_264734445.1	3.53765	6.68556	0.596703
oar3_OAR1_245668521	-5.40207	4.92731	0.272925
oar3_OAR1_245679213	5.59463	15.5505	0.719017
oar3_OAR1_246541908	-12.7363	6.78293	0.0604217
oar3_OAR1_246602187	-3.85385	5.74774	0.50254
oar3_OAR1_249247574	-0.069958	8.21538	0.993206
oar3_OAR1_250377905	0.615175	6.12282	0.919969
oar3_OAR1_250413849	-5.96048	5.71768	0.297196
oar3_OAR1_251567211	-17.7912	18.2553	0.32977
oar3_OAR1_251979219	18.6372	20.9858	0.374493
oar3_OAR1_251993694	18.6372	20.9858	0.374493
oar3_OAR1_252076630	-7.57224	6.85231	0.269132
oar3_OAR1_252077446	-7.57224	6.85231	0.269132
oar3_OAR1_252096173	-7.57224	6.85231	0.269132
oar3_OAR1_252109830	9.29651	5.34343	0.0818939
oar3_OAR1_252544510	2.28929	6.93824	0.741436
oar3_OAR1_252569767	-5.6541	16.7984	0.736429
oar3_OAR1_252586448	-0.957566	5.19567	0.853778
oar3_OAR1_252604601	-9.72151	11.0498	0.378972
oar3_OAR1_252696618	1.09574	5.44344	0.840468
oar3_OAR1_253013976	-12.0249	5.13748	0.0192511
oar3_OAR1_253435568	-4.44843	5.19446	0.391788
oar3_OAR1_253915429	171.562	NA	NA
oar3_OAR1_254355302	6.01574	6.59486	0.361671
oar3_OAR1_254362369	6.01574	6.59486	0.361671
oar3_OAR1_254364678	6.01574	6.59486	0.361671
oar3_OAR1_254373726	6.01574	6.59486	0.361671
oar3_OAR1_254479743	6.01574	6.59486	0.361671
oar3_OAR1_254498646	-4.13478	7.28466	0.570306
oar3_OAR1_254642513	-3.86516	4.75969	0.416756
oar3_OAR1_254682694	3.07024	5.08854	0.546267
oar3_OAR1_254714030	-7.02933	5.22668	0.178659
oar3_OAR1_254717064	-7.02933	5.22668	0.178659
oar3_OAR1_254751012	-3.947	5.14528	0.443016
oar3_OAR1_254766574	-3.947	5.14528	0.443016
oar3_OAR1_256240606	0.00277507	5.69279	0.999611
oar3_OAR1_256962822	3.69859	4.5744	0.418779
oar3_OAR1_257216046	171.562	NA	NA
oar3_OAR1_258108425	-0.510776	5.26357	0.922695
oar3_OAR1_258344277	-0.0220166	8.00003	0.997804
OAR1_279313513.1	-5.84915	5.61859	0.297859
oar3_OAR1_258631116	1.68327	5.14953	0.743761
oar3_OAR1_258925532	-1.45057	5.86051	0.804509
OAR1_280464588.1	21.0567	11.5053	0.0672241
oar3_OAR1_259321552	171.562	NA	NA
oar3_OAR1_259438331	5.14744	10.0372	0.608067
oar3_OAR1_259570559	17.2213	21.7033	0.427494
OAR1_281237981.1	-0.708273	7.98899	0.929355
oar3_OAR1_259983854	1.05446	8.37848	0.899848
oar3_OAR1_260129666	0.98152	5.12496	0.84812
oar3_OAR1_260415610	2.67044	7.8908	0.735043
oar3_OAR1_260468743	5.0065	6.20125	0.419472
oar3_OAR1_260479351	17.2536	15.7522	0.27338
oar3_OAR1_261162335	-7.48787	5.6343	0.183855
oar3_OAR1_261177616	-3.29428	15.0017	0.826187
oar3_OAR1_261367066	-1.40542	6.15545	0.819397
oar3_OAR1_261714041	7.03418	14.0388	0.616334
oar3_OAR1_262273678	5.15725	12.554	0.681216
oar3_OAR1_262337310	-0.863491	6.70454	0.897522
oar3_OAR1_262550371	-2.00698	5.63807	0.721863
oar3_OAR1_263107774	0.790919	15.5102	0.959331
oar3_OAR1_263199882	3.81445	4.90607	0.436867
oar3_OAR1_263370810	-8.64493	12.4239	0.486534
oar3_OAR1_263377483	-6.34612	12.3634	0.607742
oar3_OAR1_263667096	-12.252	17.0526	0.47246
oar3_OAR1_263782431	2.91937	4.94027	0.554565
oar3_OAR1_263798000	2.5817	5.01353	0.606591
oar3_OAR1_264031116	10.1655	4.82921	0.0352913
oar3_OAR1_264072401	10.1655	4.82921	0.0352913
OAR1_286637130.1	-2.91661	10.3379	0.777847
oar3_OAR1_265037548	-11.0363	8.61868	0.200365
oar3_OAR1_265602690	29.0707	11.9356	0.0148658
oar3_OAR1_265713077	8.85269	11.1721	0.428134
oar3_OAR1_266035959	-8.06904	8.13679	0.321357
oar3_OAR1_266463278	-3.18911	5.91208	0.589596
oar3_OAR1_266966266	20.8642	18.8112	0.267372
oar3_OAR1_267439245	-6.06117	10.5366	0.565123
oar3_OAR1_268259733	-12.4129	20.6096	0.546984
oar3_OAR1_268632842	-15.753	23.2382	0.497838
oar3_OAR1_268716181	2.32704	13.5971	0.864112
oar3_OAR1_268928854	-1.91262	4.5545	0.674528
oar3_OAR1_269169072	18.8024	13.125	0.151982
oar3_OAR1_269545447	4.16961	7.20432	0.562747
oar3_OAR1_270358539	-14.2261	20.6547	0.490974
oar3_OAR1_270420887	14.4195	23.0848	0.532212
oar3_OAR1_271021137	-10.0996	19.6928	0.608049
oar3_OAR1_271425266	-2.13438	8.98895	0.812311
OAR1_293977463_X.1	-6.28601	10.7452	0.558544
oar3_OAR1_271809891	0.85095	5.30472	0.872555
oar3_OAR1_272068735	7.12671	10.6425	0.503084
oar3_OAR1_272564121	0.519686	5.09802	0.918805
oar3_OAR1_272824777	0.378344	20.7166	0.985429
OAR1_295977280.1	-10.909	7.15202	0.127184
oar3_OAR1_273560480	-21.1453	25.0425	0.39846
oar3_OAR1_273766354	8.11563	4.932	0.0998657
oar3_OAR1_273987756	-5.00064	10.3749	0.629809
oar3_OAR1_274001909	-0.702139	16.2785	0.965596
oar3_OAR1_274096338	0.995881	7.04321	0.887557
oar3_OAR1_274395628	-4.65457	7.97276	0.559349
oar3_OAR1_274531863	-1.21352	5.32213	0.819635
oar3_OAR1_274583676	14.3805	9.76177	0.140711
oar3_OAR2_60570	2.59323	4.91131	0.597491
oar3_OAR2_64460	16.8134	11.0554	0.128303
oar3_OAR2_245067	23.1152	11.8097	0.0503127
oar3_OAR2_262433	28.7542	10.1344	0.00455004
oar3_OAR2_1225593	28.8011	18.9711	0.128975
oar3_OAR2_2041327	-2.06647	5.02135	0.680679
oar3_OAR2_2085021	-14.3162	12.2446	0.24233
oar3_OAR2_2085553	171.562	NA	NA
oar3_OAR2_2534640	1.59669	8.08326	0.843413
oar3_OAR2_2817877	1.39723	5.64726	0.804586
oar3_OAR2_3394598	13.0993	16.3252	0.422321
oar3_OAR2_3404503	-4.84231	10.1804	0.634324
OAR2_2900992.1	6.73029	5.23251	0.198358
oar3_OAR2_3587738	3.01949	4.89947	0.537703
oar3_OAR2_4052785	-0.740743	5.72121	0.896983
oar3_OAR2_5063518	-3.15224	7.53516	0.675701
oar3_OAR2_5412977	2.26182	9.85033	0.818388
oar3_OAR2_5556786	-5.94202	18.1869	0.743879
s12815.1	-9.17784	6.68416	0.16973
oar3_OAR2_6296383	7.61333	9.61758	0.428591
oar3_OAR2_6364865	-13.6588	8.09089	0.0913798
oar3_OAR2_6461883	0.0611601	8.91225	0.994525
oar3_OAR2_7029769	16.5968	18.0013	0.356538
oar3_OAR2_8102359	1.30851	5.43943	0.809895
oar3_OAR2_8568574	5.18478	5.19971	0.318702
oar3_OAR2_8907710	-7.20473	4.97714	0.14774
oar3_OAR2_8927126	-7.20473	4.97714	0.14774
oar3_OAR2_10557586	6.27624	4.68676	0.180524
oar3_OAR2_11421839	-9.95575	4.72112	0.0349644
oar3_OAR2_11453788	-5.42492	16.0911	0.736013
oar3_OAR2_12447922	3.00854	6.36854	0.636636
oar3_OAR2_12492423	-12.8925	6.66305	0.0529992
DU326574_557.1	-12.8925	6.66305	0.0529992
oar3_OAR2_12495788	-12.8925	6.66305	0.0529992
oar3_OAR2_12598771	1.46614	4.8487	0.762363
oar3_OAR2_12728705	-6.27936	5.12123	0.220145
oar3_OAR2_13391473	-2.06114	4.97074	0.678395
oar3_OAR2_13470569	14.9553	10.7338	0.163531
oar3_OAR2_13541504	-1.21171	13.917	0.930618
oar3_OAR2_14050785	-3.13274	7.9157	0.69228
oar3_OAR2_14699238	7.31534	7.6888	0.341387
oar3_OAR2_14994882	1.54	5.0348	0.759702
oar3_OAR2_15144855	-5.90091	4.93516	0.231818
oar3_OAR2_15909435	-13.3142	15.0859	0.377475
oar3_OAR2_15994209	-1.16684	4.73767	0.805457
oar3_OAR2_16329281	-6.33199	6.81169	0.35259
OAR2_15913482.1	-5.18836	5.52219	0.347449
oar3_OAR2_16924770	-39.7818	15.4157	0.00986294
oar3_OAR2_17344148	-9.7714	5.77098	0.0904181
oar3_OAR2_17538688	-0.0934165	10.0058	0.992551
OAR2_17384136.1	-0.0546418	6.1742	0.992939
oar3_OAR2_18319668	6.60555	7.26799	0.363427
oar3_OAR2_18371761	-0.74351	6.22803	0.904973
oar3_OAR2_18734897	5.16512	6.64397	0.436915
oar3_OAR2_18735200	3.51344	13.2795	0.791335
oar3_OAR2_19321389	1.74156	5.09506	0.732492
OAR2_20088753.1	11.6981	11.3375	0.302163
oar3_OAR2_20128610	-2.28249	6.09438	0.708015
oar3_OAR2_20464306	-7.68459	6.29788	0.222394
oar3_OAR2_21018536	-4.14638	7.23192	0.566411
oar3_OAR2_21238657	-5.30547	5.07976	0.296285
oar3_OAR2_21238889	-5.37242	5.07981	0.290237
oar3_OAR2_21248296	-5.30547	5.07976	0.296285
oar3_OAR2_21322070	-2.89733	5.08811	0.569064
oar3_OAR2_21451753	-1.57162	5.59985	0.778976
oar3_OAR2_21487764	-7.22948	4.83311	0.1347
oar3_OAR2_21618983	-2.06965	5.37938	0.700432
OAR2_21997773.1	4.94074	5.06053	0.328902
oar3_OAR2_21888897	-13.7023	8.29143	0.0984159
oar3_OAR2_21888969	-13.7023	8.29143	0.0984159
oar3_OAR2_22800880	-4.56868	4.73297	0.3344
oar3_OAR2_22927482	-5.45457	5.82956	0.349441
oar3_OAR2_23173714	5.89229	8.02264	0.46267
oar3_OAR2_23185850	5.89229	8.02264	0.46267
oar3_OAR2_23837463	8.82495	13.3231	0.507729
oar3_OAR2_24137948	3.07109	10.489	0.769682
oar3_OAR2_24303212	-11.4168	15.0824	0.449072
oar3_OAR2_24406825	-7.91159	12.1854	0.516167
oar3_OAR2_25030030	22.6965	19.0888	0.234442
oar3_OAR2_25249151	3.09944	11.5374	0.788205
oar3_OAR2_25397960	4.63331	4.75064	0.329411
oar3_OAR2_25840064	-1.57612	5.2363	0.763415
oar3_OAR2_26285909	-9.60876	10.4489	0.357785
oar3_OAR2_27401115	171.562	NA	NA
oar3_OAR2_27792925	4.19388	15.0285	0.780197
oar3_OAR2_28369688	6.92329	6.41046	0.280143
oar3_OAR2_28475522	-23.7764	23.7218	0.316198
oar3_OAR2_28818839	-6.48778	10.7267	0.545294
oar3_OAR2_28819024	-4.04452	13.9243	0.771461
oar3_OAR2_28819118	2.14664	5.81167	0.711854
oar3_OAR2_28819121	171.562	NA	NA
oar3_OAR2_28824873	0.234052	10.5043	0.982223
oar3_OAR2_28881862	0.7098	12.9518	0.956295
oar3_OAR2_29299807	-19.7822	10.5032	0.0596404
oar3_OAR2_29495380	-16.0324	14.7155	0.275937
oar3_OAR2_29541041	5.66731	5.82724	0.330775
OAR2_30773743.1	-6.33256	5.05673	0.210459
oar3_OAR2_30469384	-17.2998	9.77319	0.0767058
oar3_OAR2_31758932	7.12382	5.07706	0.160575
oar3_OAR2_31763328	7.03686	5.07386	0.165476
oar3_OAR2_31883416	-6.49292	9.0036	0.470819
oar3_OAR2_32437987	1.55296	11.9015	0.896183
oar3_OAR2_32482478	18.4649	15.6234	0.237254
oar3_OAR2_32839274	-6.52591	6.80106	0.337285
oar3_OAR2_32878618	0.56445	4.7498	0.905405
oar3_OAR2_32968195	5.64365	4.93989	0.253262
oar3_OAR2_32969737	5.64365	4.93989	0.253262
oar3_OAR2_34813600	2.57953	10.7791	0.810866
oar3_OAR2_35290590	4.50806	17.5514	0.797295
oar3_OAR2_36606429	22.0501	16.9014	0.19202
oar3_OAR2_36724964	-29.4413	14.4095	0.0410341
oar3_OAR2_36834458	0.19276	5.33651	0.971186
oar3_OAR2_36847923	1.90344	4.91163	0.698359
oar3_OAR2_36939414	-3.66295	5.98011	0.540192
oar3_OAR2_37039725	-9.12174	11.426	0.424679
oar3_OAR2_37057787	-8.3846	9.38465	0.371623
oar3_OAR2_37974992	15.3382	15.1002	0.309742
oar3_OAR2_38151113	-4.68106	20.7226	0.821285
oar3_OAR2_41017244	2.01908	5.11776	0.693194
oar3_OAR2_42034099	7.02169	8.13193	0.387878
oar3_OAR2_42237668	-6.94107	5.70629	0.223836
oar3_OAR2_42289990	-1.18709	5.4957	0.828984
oar3_OAR2_42783841	-0.892484	17.6783	0.959736
oar3_OAR2_42792231	-4.49837	5.01161	0.369404
oar3_OAR2_43280326	20.9527	18.7055	0.262655
oar3_OAR2_43601714	-58.0858	14.591	6.86475e-05
oar3_OAR2_44366090	4.64074	6.14533	0.45015
oar3_OAR2_44601674	0.791738	10.6624	0.940807
oar3_OAR2_44786587	10.6263	10.39	0.30643
oar3_OAR2_45375902	31.8133	20.9687	0.129221
oar3_OAR2_45554422	1.85788	4.74689	0.695511
oar3_OAR2_45878149	12.9748	6.86836	0.0588827
oar3_OAR2_45884209	15.1751	10.9963	0.167582
oar3_OAR2_46081942	-2.43417	6.21679	0.695392
oar3_OAR2_46409285	-3.48415	7.16574	0.626808
oar3_OAR2_46532098	0.987839	5.27016	0.851316
oar3_OAR2_46819535	11.0383	6.7228	0.100606
oar3_OAR2_46963661	3.93078	5.54861	0.47868
oar3_OAR2_47390707	2.76567	7.79252	0.722654
oar3_OAR2_47863695	8.47305	23.1306	0.714132
oar3_OAR2_48828538	1.9808	15.803	0.900252
oar3_OAR2_49110392	1.68492	4.73788	0.72212
oar3_OAR2_49359562	-4.75384	4.89212	0.331183
oar3_OAR2_50089983	5.64715	5.18016	0.275648
oar3_OAR2_50308522	-8.26219	4.75833	0.0824991
oar3_OAR2_51196274	3.71639	8.30278	0.654436
OAR2_55201225.1	-2.71919	4.96565	0.583967
OAR2_55308142.1	2.5679	4.70955	0.585579
oar3_OAR2_51751897	0.129363	4.74619	0.978255
oar3_OAR2_51788434	0.580631	4.94542	0.906537
oar3_OAR2_52426197	5.41615	4.98506	0.277268
oar3_OAR2_52548670	25.4622	20.6597	0.217778
oar3_OAR2_52551538	7.23772	14.172	0.609556
oar3_OAR2_52585766	25.4622	20.6597	0.217778
oar3_OAR2_52601096	0.884103	5.58502	0.874221
oar3_OAR2_52601327	0.884103	5.58502	0.874221
oar3_OAR2_52602161	0.884103	5.58502	0.874221
oar3_OAR2_52603556	0.900419	5.83764	0.877418
oar3_OAR2_52603918	0.900419	5.83764	0.877418
oar3_OAR2_52605154	0.884103	5.58502	0.874221
oar3_OAR2_52609256	-2.41606	5.68721	0.670966
oar3_OAR2_52636020	-6.30309	7.5343	0.402825
oar3_OAR2_52915018	-12.8584	5.15312	0.0125861
s12424.1	-3.49599	5.89228	0.552969
oar3_OAR2_53724642	29.6761	17.1148	0.0829281
oar3_OAR2_53918303	8.07299	8.09872	0.31885
oar3_OAR2_54683693	0.916609	5.11704	0.857837
oar3_OAR2_55321039	14.2953	27.657	0.605242
oar3_OAR2_55355447	7.74336	8.07719	0.337725
oar3_OAR2_55803272	-3.04159	9.31439	0.74401
oar3_OAR2_55942087	14.2807	22.9831	0.534367
oar3_OAR2_56405686	9.24071	12.175	0.447859
oar3_OAR2_56876455	24.7375	19.2845	0.199575
oar3_OAR2_56960717	24.6351	19.4956	0.206364
oar3_OAR2_56962401	24.6351	19.4956	0.206364
oar3_OAR2_56989419	3.12431	11.6148	0.787934
oar3_OAR2_56989503	3.12431	11.6148	0.787934
oar3_OAR2_57136096	1.61462	6.14052	0.792593
oar3_OAR2_57726826	5.41363	4.68049	0.247421
OAR2_62317193.1	15.2088	13.8759	0.273051
oar3_OAR2_57940884	15.2088	13.8759	0.273051
oar3_OAR2_58104010	-0.392096	5.00474	0.937554
s43380.1	4.48508	6.33655	0.479063
oar3_OAR2_59344165	-18.1396	11.8266	0.12508
OAR2_64205589.1	3.66039	5.02992	0.466784
oar3_OAR2_59856298	3.79898	7.01187	0.587961
oar3_OAR2_60297847	1.51664	5.30117	0.774805
oar3_OAR2_61372756	-17.6653	16.2686	0.277542
oar3_OAR2_61516212	3.68572	8.51531	0.665135
oar3_OAR2_61650643	13.1801	7.37436	0.073892
OAR2_66195373.1	1.83004	8.15231	0.822383
OAR2_66485626.1	2.2706	9.30019	0.807118
oar3_OAR2_62025075	1.557	9.29796	0.867011
oar3_OAR2_62036704	1.557	9.29796	0.867011
oar3_OAR2_63249648	-1.50342	9.19071	0.870062
OAR2_69370595.1	1.92426	5.33356	0.718262
oar3_OAR2_65185556	2.78504	7.73861	0.71893
oar3_OAR2_65644875	0.526093	5.3101	0.921079
oar3_OAR2_65820518	1.74919	5.06629	0.729898
oar3_OAR2_66167626	15.7996	20.7318	0.446003
oar3_OAR2_66518893	-4.99067	23.2652	0.830147
oar3_OAR2_67188631	1.33205	7.0691	0.850537
oar3_OAR2_67348104	-11.7493	20.9122	0.574224
oar3_OAR2_67367120	-11.7493	20.9122	0.574224
oar3_OAR2_67404077	10.2858	4.73481	0.0298264
oar3_OAR2_67893743	0.428773	4.86945	0.929834
oar3_OAR2_68119796	-7.3921	4.80782	0.124167
oar3_OAR2_68330824	-0.277376	8.43568	0.973769
oar3_OAR2_68591441	5.84033	7.2613	0.421219
oar3_OAR2_68600569	5.84033	7.2613	0.421219
oar3_OAR2_68850552	-6.88258	16.5006	0.676598
oar3_OAR2_69194444	-1.35667	6.29307	0.829314
oar3_OAR2_69420235	5.58357	5.34812	0.296474
oar3_OAR2_69709695	-12.6575	13.9404	0.363891
oar3_OAR2_70883752	2.5823	11.7087	0.825447
oar3_OAR2_70883895	1.22669	4.8846	0.80171
oar3_OAR2_71028384	-4.47153	4.71238	0.342677
oar3_OAR2_72096946	-7.5584	5.16465	0.143334
oar3_OAR2_72418109	1.85327	6.90249	0.78832
oar3_OAR2_73202030	51.2399	24.2453	0.034567
oar3_OAR2_73520826	-7.03162	9.27333	0.448294
oar3_OAR2_74015741	-6.11626	5.31551	0.249879
oar3_OAR2_74128316	171.562	NA	NA
oar3_OAR2_74217134	-12.9656	5.79545	0.0252731
OAR2_79499240.1	3.9709	8.61829	0.644976
oar3_OAR2_74625942	25.5938	12.0282	0.0333524
oar3_OAR2_74812631	38.9875	23.5295	0.0975272
oar3_OAR2_75155143	-15.2073	14.2003	0.284207
oar3_OAR2_75174180	-7.06619	18.1784	0.697488
oar3_OAR2_75619893	-6.26553	6.95048	0.367347
s46023.1	-17.4781	15.0392	0.245167
oar3_OAR2_76265306	0.562245	7.82958	0.942753
oar3_OAR2_76594482	-5.33225	5.79784	0.357732
oar3_OAR2_77081164	-9.46758	6.31805	0.134004
oar3_OAR2_77088137	-9.46758	6.31805	0.134004
oar3_OAR2_77158530	10.6528	6.16454	0.0839735
oar3_OAR2_77906167	3.60386	5.55895	0.516792
oar3_OAR2_78152041	-0.826524	6.26968	0.89512
oar3_OAR2_78847653	-7.46922	5.07224	0.140868
oar3_OAR2_80807869	-1.39302	6.66326	0.834401
oar3_OAR2_81804180	-0.0330814	5.13452	0.994859
oar3_OAR2_82640544	4.42047	5.33257	0.407129
oar3_OAR2_82654373	4.3378	5.3216	0.414998
oar3_OAR2_85292879	4.56437	7.62087	0.54922
oar3_OAR2_85310548	1.41682	5.05442	0.779237
oar3_OAR2_85540983	1.58666	7.44661	0.831271
oar3_OAR2_85724137	-0.521448	5.14988	0.919348
oar3_OAR2_85911420	-14.0243	9.76674	0.151023
oar3_OAR2_86125552	-10.9018	11.1904	0.329951
oar3_OAR2_87046474	5.6731	5.28325	0.282917
oar3_OAR2_87143819	-2.96876	4.77544	0.534157
oar3_OAR2_87734413	-6.94151	5.01438	0.16626
s35257.1	0.576049	5.94106	0.922758
oar3_OAR2_89843175	-0.301344	5.38034	0.955335
oar3_OAR2_90749041	-9.51772	6.26392	0.128649
OAR2_99060329.1	-8.15736	13.1761	0.535849
oar3_OAR2_92248708	-11.2386	6.54481	0.0859462
oar3_OAR2_92753809	-0.54163	8.5847	0.949693
oar3_OAR2_93046285	-7.02861	6.53749	0.282319
oar3_OAR2_93387613	-22.108	12.6957	0.0816175
oar3_OAR2_93399654	-0.27127	4.75013	0.954459
oar3_OAR2_93528012	19.2356	23.4733	0.412521
oar3_OAR2_93543018	19.2356	23.4733	0.412521
oar3_OAR2_93991173	-7.27974	4.88413	0.136096
oar3_OAR2_94068302	4.50752	5.12875	0.37947
oar3_OAR2_94163297	8.80449	20.6805	0.670298
oar3_OAR2_94173842	-2.65454	6.25729	0.671397
oar3_OAR2_94814596	4.61345	5.18325	0.373429
oar3_OAR2_94894613	-3.4469	5.07224	0.496782
oar3_OAR2_95272052	9.28326	16.6494	0.577136
oar3_OAR2_95494266	8.9664	4.88851	0.0666276
oar3_OAR2_95731017	18.0859	19.2832	0.34829
oar3_OAR2_97822290	11.3187	9.22355	0.219764
oar3_OAR2_97866676	-9.7519	10.2854	0.343062
oar3_OAR2_97998479	-2.33207	4.59186	0.611544
oar3_OAR2_98388569	6.91399	6.91652	0.317488
oar3_OAR2_98483209	-3.47142	5.20681	0.504959
oar3_OAR2_98644846	3.84632	7.7027	0.617535
oar3_OAR2_98645093	3.84632	7.7027	0.617535
oar3_OAR2_98740515	8.34036	11.7821	0.479016
oar3_OAR2_98825791	2.48715	5.1385	0.628369
oar3_OAR2_100413386	-5.97766	6.22445	0.336878
oar3_OAR2_100985663	-6.13595	4.84081	0.20496
oar3_OAR2_101573046	0.330641	5.28709	0.950135
oar3_OAR2_101823145	3.96569	5.24373	0.449486
oar3_OAR2_101850460	0.916733	5.5954	0.869859
OAR2_109680498.1	-23.8806	15.7186	0.128696
oar3_OAR2_102393643	2.10563	4.90385	0.667645
oar3_OAR2_105366909	1.0471	7.49703	0.888922
oar3_OAR2_105376487	5.1184	18.2883	0.779575
oar3_OAR2_105593780	3.07757	8.20486	0.707593
oar3_OAR2_105620442	16.3779	11.1971	0.143549
oar3_OAR2_105975106	-3.02679	7.20403	0.674374
oar3_OAR2_106143617	15.245	19.2443	0.428255
oar3_OAR2_106202093	-5.06346	6.79263	0.456009
oar3_OAR2_106297310	15.9466	13.3995	0.234011
oar3_OAR2_106370495	-2.3517	6.32508	0.710037
oar3_OAR2_106489455	-2.29772	5.29775	0.664494
oar3_OAR2_107611039	-2.62345	23.2876	0.910305
oar3_OAR2_107611107	-2.62345	23.2876	0.910305
oar3_OAR2_107880547	1.96953	5.12289	0.700639
oar3_OAR2_107968374	-5.33425	5.93148	0.368486
oar3_OAR2_108596062	-18.619	16.309	0.253605
oar3_OAR2_108627476	-3.50963	4.97996	0.480965
oar3_OAR2_108832619	-20.8907	20.6267	0.311156
oar3_OAR2_109222272	-9.66249	6.28669	0.124299
oar3_OAR2_109474869	-3.73835	8.2337	0.649807
oar3_OAR2_109490178	-5.04787	6.10912	0.408643
oar3_OAR2_109494358	34.4228	23.6689	0.14585
oar3_OAR2_109524173	2.31483	8.67842	0.789674
oar3_OAR2_109528629	2.31483	8.67842	0.789674
oar3_OAR2_110178644	-3.60586	10.2641	0.725357
oar3_OAR2_110526045	-7.54816	7.63624	0.322925
oar3_OAR2_113126136	5.21069	5.53018	0.346076
oar3_OAR2_113851748	-6.46128	6.45715	0.317001
oar3_OAR2_113948977	-6.46128	6.45715	0.317001
oar3_OAR2_114582444	-1.07929	5.12902	0.833334
oar3_OAR2_115403813	1.17707	4.76961	0.805075
oar3_OAR2_116051802	-24.0867	10.5091	0.0219064
oar3_OAR2_116065976	-24.0867	10.5091	0.0219064
oar3_OAR2_116762508	18.5687	13.5622	0.170954
oar3_OAR2_117321520	4.06958	16.5728	0.806025
oar3_OAR2_117587536	-9.46732	10.4047	0.362873
oar3_OAR2_118216230	-20.5921	15.7661	0.191519
oar3_OAR2_118346727	1.87724	5.38712	0.727488
oar3_OAR2_118699791	21.7254	7.76791	0.00516084
oar3_OAR2_118739178	1.62991	20.9158	0.937886
oar3_OAR2_118824631	22.2544	6.51511	0.000635922
oar3_OAR2_119187032	6.18879	4.60493	0.178964
oar3_OAR2_119193619	6.18879	4.60493	0.178964
OAR2_127499743.1	30.8912	11.5542	0.00750456
oar3_OAR2_119695537	11.8001	5.74984	0.0401461
oar3_OAR2_120059106	-10.1325	9.25526	0.27361
oar3_OAR2_120208247	2.60786	11.3679	0.818554
oar3_OAR2_120655730	-1.50806	4.92803	0.759593
oar3_OAR2_122510429	-6.04282	10.5615	0.567216
oar3_OAR2_122513459	1.01807	5.93409	0.863782
OAR2_130852040_X.1	-2.99602	8.00064	0.708053
oar3_OAR2_123537879	-2.0256	7.8192	0.795593
oar3_OAR2_123538602	-3.25359	5.66546	0.565775
oar3_OAR2_123847199	-4.67016	7.7699	0.547801
oar3_OAR2_124945939	-8.1589	10.6357	0.443008
oar3_OAR2_125303394	8.45746	5.89688	0.151507
OAR2_135206336.1	-4.72977	5.86361	0.419879
oar3_OAR2_127211233	9.14409	8.10334	0.259136
OAR2_137718678.1	-2.36094	5.11531	0.644409
oar3_OAR2_130254778	-4.08864	7.07359	0.563254
oar3_OAR2_130257655	-4.08864	7.07359	0.563254
oar3_OAR2_130265224	-6.94959	4.62342	0.132806
oar3_OAR2_131409216	18.8749	18.6655	0.311912
OAR2_140515187.1	-8.91253	5.97587	0.135851
oar3_OAR2_132158656	4.94439	7.55404	0.512767
oar3_OAR2_132173938	12.7462	7.02156	0.069479
oar3_OAR2_132512943	5.27301	4.76387	0.268347
oar3_OAR2_133157879	19.3754	16.6043	0.243255
oar3_OAR2_133319822	-3.93661	4.92417	0.424031
oar3_OAR2_133359887	-9.50467	8.44488	0.26038
oar3_OAR2_133648066	0.873434	4.81765	0.856133
oar3_OAR2_134135503	-0.422716	13.9686	0.975858
oar3_OAR2_134520734	4.82662	6.00811	0.421772
oar3_OAR2_135009300	2.10057	7.2314	0.77145
oar3_OAR2_135271336	-1.42578	8.48111	0.866494
OAR2_143916009.1	3.62374	5.05307	0.47329
oar3_OAR2_136387631	-2.98465	7.68563	0.697763
oar3_OAR2_136538816	32.5667	17.1177	0.0571035
oar3_OAR2_136774904	1.52639	14.0292	0.91336
oar3_OAR2_138341981	0.648653	6.52422	0.920803
oar3_OAR2_138343876	7.59669	6.2477	0.224016
OAR2_147417007.1	3.13352	4.87707	0.520549
oar3_OAR2_139116515	0.801281	4.79072	0.867168
oar3_OAR2_139585722	-5.49174	7.5363	0.466182
oar3_OAR2_139592686	-4.27757	10.4174	0.681352
oar3_OAR2_139929155	4.70648	5.02147	0.348618
oar3_OAR2_141124903	0.853386	6.16766	0.889952
oar3_OAR2_141259051	0.191184	5.1346	0.970298
oar3_OAR2_141259789	0.191184	5.1346	0.970298
oar3_OAR2_141277495	-1.19612	5.17443	0.817191
oar3_OAR2_141890791	4.57047	22.751	0.840784
oar3_OAR2_141908752	3.81121	20.6679	0.853698
oar3_OAR2_142174770	-7.61814	11.1223	0.493379
oar3_OAR2_142315573	-0.90258	4.88375	0.853376
oar3_OAR2_142477683	-6.85092	11.3965	0.547744
oar3_OAR2_142849355	-5.97813	12.0175	0.618869
oar3_OAR2_142945469	-0.517796	6.64185	0.93786
oar3_OAR2_143795078	-27.6751	18.1091	0.126452
oar3_OAR2_144674141	-9.51628	19.3002	0.621965
oar3_OAR2_144800022	19.7468	10.1248	0.0511368
oar3_OAR2_144801700	19.7468	10.1248	0.0511368
OAR2_153768555.1	6.32028	12.3247	0.608081
oar3_OAR2_144814589	34.1973	21.3502	0.109216
oar3_OAR2_145572435	-2.49104	20.6022	0.903761
oar3_OAR2_145774098	3.906	5.2049	0.452985
oar3_OAR2_146556209	3.03815	12.2125	0.803536
oar3_OAR2_147454065	-16.4286	16.4295	0.317336
oar3_OAR2_147670480	13.6073	10.2989	0.186423
oar3_OAR2_148529592	-4.89979	4.69985	0.297161
oar3_OAR2_148843525	-7.96994	6.48931	0.219385
oar3_OAR2_148861079	171.562	NA	NA
oar3_OAR2_149670565	-0.0563503	4.7908	0.990615
oar3_OAR2_150538489	-10.1058	10.9399	0.355613
s47101.1	16.2993	12.8788	0.20566
oar3_OAR2_152395160	13.7504	15.1682	0.364657
oar3_OAR2_152408466	13.7504	15.1682	0.364657
oar3_OAR2_152454119	-0.520635	10.9241	0.961988
oar3_OAR2_152506883	-2.34892	4.73756	0.620029
oar3_OAR2_152590687	0.57673	11.2894	0.959257
oar3_OAR2_152848894	-4.97495	19.2333	0.795895
oar3_OAR2_153522102	-14.3927	8.19981	0.0792162
oar3_OAR2_153578259	-0.461963	10.8439	0.966019
s46921.1	-4.3139	7.39142	0.559465
oar3_OAR2_154248329	-4.47677	10.4218	0.667518
oar3_OAR2_154298306	5.42248	5.76322	0.346768
oar3_OAR2_154418275	-10.6151	5.71422	0.0632167
oar3_OAR2_154419851	-10.6151	5.71422	0.0632167
oar3_OAR2_154877173	-6.20163	6.12004	0.310902
oar3_OAR2_155171464	-10.5882	12.0536	0.379712
OAR2_165447267.1	-5.69882	7.34473	0.437804
oar3_OAR2_156752727	-0.982432	10.6274	0.926346
oar3_OAR2_157483328	34.2122	13.8921	0.0137892
oar3_OAR2_158171735	-22.1843	21.2139	0.29568
oar3_OAR2_158206158	-2.46785	5.11289	0.629329
oar3_OAR2_158420116	-0.186813	5.26983	0.971721
oar3_OAR2_158513460	-9.3645	13.7302	0.495216
oar3_OAR2_158795643	3.1944	5.01687	0.5243
OAR2_168857414.1	-2.84588	5.03395	0.571844
oar3_OAR2_159411632	10.0623	8.25483	0.22286
oar3_OAR2_159722914	-0.315855	8.13144	0.969015
oar3_OAR2_160555626	-1.60972	19.072	0.932737
oar3_OAR2_160561994	23.8492	12.0481	0.0477596
s72026.1	-2.85483	5.79294	0.622146
oar3_OAR2_161742126	4.46299	5.43556	0.411605
oar3_OAR2_162996303	-3.10022	8.45737	0.71394
oar3_OAR2_163458925	171.562	NA	NA
oar3_OAR2_164099776	7.24673	12.3978	0.558874
oar3_OAR2_164883446	-9.85141	7.09726	0.16512
oar3_OAR2_165751474	4.62777	6.06173	0.445201
oar3_OAR2_166157648	3.30623	5.32915	0.534991
oar3_OAR2_166158282	-1.48512	5.29661	0.779178
oar3_OAR2_166200633	3.38303	5.32978	0.525597
oar3_OAR2_166208023	3.46743	5.32264	0.514757
OAR2_175895340.1	5.25058	5.41548	0.332271
oar3_OAR2_166236436	6.43402	5.46758	0.239292
oar3_OAR2_166250267	-5.08264	6.65543	0.445056
oar3_OAR2_166252959	-4.3905	6.63385	0.508079
oar3_OAR2_166254615	-4.3905	6.63385	0.508079
oar3_OAR2_168185084	-17.922	20.9678	0.392694
oar3_OAR2_168760739	4.10947	4.72835	0.384786
oar3_OAR2_169278216	-8.93149	6.82272	0.190507
oar3_OAR2_169765238	-8.2264	6.16862	0.182339
oar3_OAR2_169831716	-6.24374	4.91447	0.203913
oar3_OAR2_170197755	-16.0834	5.76672	0.00528708
oar3_OAR2_170212475	-2.66192	16.9926	0.875519
OAR2_180261787.1	-2.66192	16.9926	0.875519
OAR2_180267656.1	-2.66192	16.9926	0.875519
oar3_OAR2_170493881	-3.99587	4.74004	0.399226
s19627.1	-4.01802	4.66174	0.388734
oar3_OAR2_171864386	17.2436	7.77607	0.0265878
oar3_OAR2_172303070	-8.37991	8.62385	0.331193
oar3_OAR2_172843026	4.62373	6.78119	0.495336
oar3_OAR2_173203315	-3.53948	8.12905	0.663263
oar3_OAR2_174194705	-1.3554	8.44747	0.872527
oar3_OAR2_174227824	0.896489	5.30884	0.865901
oar3_OAR2_175019987	3.95032	5.03272	0.432496
oar3_OAR2_176556906	-2.77552	4.96638	0.576256
oar3_OAR2_177155788	13.9952	9.63742	0.146453
oar3_OAR2_177589331	-1.0829	13.6874	0.93694
oar3_OAR2_177591678	-5.29461	12.3929	0.669212
oar3_OAR2_178645468	3.64951	4.60209	0.427771
oar3_OAR2_179119499	4.11349	16.1875	0.799406
oar3_OAR2_179332991	9.64562	7.79362	0.215854
oar3_OAR2_179671698	6.58814	12.0153	0.583478
oar3_OAR2_179708667	6.58814	12.0153	0.583478
oar3_OAR2_179710683	-11.1695	11.7041	0.339919
oar3_OAR2_179720122	-2.4326	11.1327	0.827033
oar3_OAR2_180500391	32.9183	17.6188	0.0617117
oar3_OAR2_180904504	-8.97975	16.7299	0.591442
oar3_OAR2_181721661	-2.60083	5.14038	0.612885
oar3_OAR2_182824846	1.93417	5.40496	0.720455
oar3_OAR2_183136068	7.17112	11.2265	0.522974
oar3_OAR2_183254401	5.43342	5.06051	0.282962
oar3_OAR2_183426759	171.562	NA	NA
oar3_OAR2_183517474	-9.05907	16.736	0.588306
oar3_OAR2_183922581	17.8677	14.0661	0.203988
oar3_OAR2_184499470	0.540917	13.668	0.968432
oar3_OAR2_184549659	-1.87464	10.0718	0.852345
oar3_OAR2_184562991	-2.51028	4.68624	0.592186
oar3_OAR2_186136257	-28.0819	17.421	0.106972
oar3_OAR2_187685935	-5.38954	6.08881	0.376073
oar3_OAR2_188079613	7.07002	5.18346	0.172581
oar3_OAR2_188220514	-3.60626	8.27582	0.663012
oar3_OAR2_188656563	17.0149	8.40421	0.0429112
oar3_OAR2_188737150	9.15192	8.44413	0.278445
oar3_OAR2_188778247	-6.19938	19.2414	0.747309
oar3_OAR2_188810423	1.48042	5.07546	0.770529
oar3_OAR2_189094883	-8.13167	4.49494	0.0704399
oar3_OAR2_189123892	2.58829	5.09256	0.611279
oar3_OAR2_189132327	1.89949	5.41904	0.725947
oar3_OAR2_189275789	27.7956	23.2474	0.231835
oar3_OAR2_189684954	2.17774	7.60559	0.774622
oar3_OAR2_189773191	6.95594	17.5191	0.691331
oar3_OAR2_190267109	2.00311	6.91532	0.772074
oar3_OAR2_190965464	-20.7269	17.9922	0.249322
s09135.1	6.9484	7.2301	0.336533
oar3_OAR2_194066756	5.9559	8.4832	0.482628
oar3_OAR2_195529009	23.938	14.9803	0.110051
OAR2_207636171.1	-3.39622	4.91916	0.489939
oar3_OAR2_196127213	-3.39622	4.91916	0.489939
oar3_OAR2_196409044	31.5776	23.3431	0.176133
oar3_OAR2_196938182	11.3434	7.61149	0.136147
s53364.1	12.0647	5.49785	0.0282038
OAR2_210373144.1	3.05711	4.67786	0.513416
oar3_OAR2_199173587	4.64827	11.8934	0.695924
oar3_OAR2_199362532	-1.41913	15.5461	0.927266
oar3_OAR2_199626105	13.2712	11.5608	0.250992
oar3_OAR2_200383623	-10.165	4.81371	0.0347133
oar3_OAR2_201477703	-8.186	4.71928	0.0828142
oar3_OAR2_201815665	8.93059	9.71376	0.357899
oar3_OAR2_201973466	7.32603	5.08907	0.149991
oar3_OAR2_202443534	4.21978	11.4589	0.712683
oar3_OAR2_202443621	4.21978	11.4589	0.712683
oar3_OAR2_202455692	1.59874	10.1476	0.874812
oar3_OAR2_202455952	0.906618	10.0642	0.928221
oar3_OAR2_202895658	19.7635	9.88448	0.0455594
oar3_OAR2_203070394	4.56168	11.5993	0.694119
OAR2_215241186.1	8.99841	15.7928	0.568828
oar3_OAR2_203862908	7.09299	4.54442	0.118568
oar3_OAR2_204891606	6.66862	4.94361	0.177357
oar3_OAR2_206055976	4.88039	5.22277	0.350074
oar3_OAR2_207538379	-9.92296	12.7831	0.437599
oar3_OAR2_207588102	7.19372	5.2376	0.169604
oar3_OAR2_208903269	13.1507	6.56922	0.0452984
oar3_OAR2_209328872	4.45397	17.689	0.801201
oar3_OAR2_209348333	-4.7363	5.62925	0.40014
oar3_OAR2_209414745	3.2895	4.89549	0.501618
oar3_OAR2_209725114	-2.37071	4.92624	0.630346
oar3_OAR2_210341453	-2.54185	5.31651	0.632576
oar3_OAR2_210895353	2.35985	7.38525	0.74932
s01552.1	-4.31013	5.08946	0.397066
oar3_OAR2_212160250	-8.81803	6.73403	0.190374
OAR2_224687649.1	10.2589	6.33176	0.105182
oar3_OAR2_212856501	-7.47682	5.14049	0.145809
oar3_OAR2_213917231	9.80617	6.6931	0.142889
oar3_OAR2_214226052	7.20101	5.29037	0.173465
oar3_OAR2_216309890	13.0281	20.6287	0.52768
oar3_OAR2_217453051	-15.0347	9.98147	0.131999
oar3_OAR2_217492882	-14.0865	11.2103	0.20891
oar3_OAR2_217747120	32.6273	16.8786	0.0532293
oar3_OAR2_218485210	-4.06935	7.48974	0.586907
oar3_OAR2_219594275	7.00244	13.1158	0.593414
oar3_OAR2_219820510	3.1681	16.1146	0.844142
oar3_OAR2_220110100	35.4388	17.616	0.0442471
oar3_OAR2_220161372	17.2312	10.9802	0.116579
oar3_OAR2_220286822	-7.21122	5.49746	0.189609
OAR2_233763666.1	-3.03036	5.00928	0.545213
OAR2_233792622.1	-3.83573	4.84194	0.428251
oar3_OAR2_221190781	-2.30655	9.17128	0.80143
OAR2_233917337.1	-2.85938	8.24147	0.728629
OAR2_234213654.1	5.14493	5.27032	0.328961
oar3_OAR2_221774544	3.30287	17.0774	0.846641
oar3_OAR2_221873668	14.0957	14.2561	0.322788
oar3_OAR2_224382186	-1.40931	6.05933	0.816083
oar3_OAR2_224495458	-1.40931	6.05933	0.816083
oar3_OAR2_224496559	-1.40931	6.05933	0.816083
oar3_OAR2_224732792	11.2356	8.65811	0.19439
oar3_OAR2_224895247	19.2496	15.7245	0.220886
oar3_OAR2_224999028	1.09118	7.10242	0.877897
oar3_OAR2_225171812	-6.34632	6.87856	0.356204
oar3_OAR2_225309581	-5.53775	5.14179	0.281477
oar3_OAR2_225670335	-2.73899	5.77035	0.635024
oar3_OAR2_225909007	-3.18872	5.18616	0.538652
oar3_OAR2_225910670	-0.526095	5.05213	0.917064
oar3_OAR2_226273328	14.0052	16.4854	0.395575
oar3_OAR2_226545476	4.59385	5.04415	0.362438
oar3_OAR2_226585562	-5.57745	5.07815	0.272063
oar3_OAR2_226825863	-8.71463	7.48007	0.244
oar3_OAR2_227713473	0.606336	6.66407	0.927504
oar3_OAR2_229141320	-5.06563	11.5123	0.659923
oar3_OAR2_229220109	-8.24284	9.76828	0.398761
oar3_OAR2_229305158	30.4565	12.9404	0.0185931
oar3_OAR2_229600563	7.9079	9.90712	0.424753
oar3_OAR2_231531035	4.26519	4.92357	0.386337
oar3_OAR2_231539625	4.26519	4.92357	0.386337
oar3_OAR2_231910419	7.53077	6.26254	0.229166
oar3_OAR2_231926097	29.6443	16.1776	0.0668867
oar3_OAR2_231979676	7.47357	5.6861	0.188726
oar3_OAR2_232797321	0.431069	10.566	0.967457
oar3_OAR2_233228527	-11.134	5.21598	0.0327938
oar3_OAR2_233938827	171.562	NA	NA
oar3_OAR2_234248716	-1.38818	5.57358	0.803311
OAR2_248370850.1	3.86913	8.92772	0.664736
oar3_OAR2_235450514	-27.1854	19.0949	0.154534
oar3_OAR2_235640121	171.562	NA	NA
oar3_OAR2_236139124	-2.49813	7.05354	0.723214
oar3_OAR2_236215374	5.70647	11.2801	0.612934
oar3_OAR2_236720734	-9.05393	7.97723	0.256387
oar3_OAR2_237911785	-3.80046	7.4845	0.61161
oar3_OAR2_240793093	21.8383	9.87051	0.0269334
oar3_OAR2_241138457	-76.5579	24.9282	0.00213251
oar3_OAR2_241297272	10.8111	8.22919	0.188928
oar3_OAR2_241365648	-2.76561	7.03123	0.694074
oar3_OAR2_241375331	-3.3474	8.38521	0.689744
oar3_OAR2_241944532	4.77688	5.55187	0.389564
oar3_OAR2_242723012	-7.47184	18.8493	0.691811
oar3_OAR2_242813257	-11.4842	7.33281	0.117315
oar3_OAR2_243283028	17.4095	8.7037	0.0454746
s21402.1	3.59588	5.75395	0.53201
s10664.1	-7.95955	5.76511	0.167389
oar3_OAR2_244607475	-6.29986	6.6035	0.340075
oar3_OAR2_245786206	9.221	6.2724	0.141537
oar3_OAR2_245845429	-2.15084	7.00617	0.758849
oar3_OAR2_246141783	15.8895	5.84498	0.00655807
oar3_OAR2_246288895	-7.01316	4.73831	0.138848
oar3_OAR2_246967048	7.64027	5.32349	0.15123
oar3_OAR2_247280741	5.12855	20.679	0.804129
oar3_OAR2_247412431	20.5002	16.493	0.21388
oar3_OAR2_247479578	-7.70285	8.77772	0.380191
oar3_OAR2_248485648	5.93368	10.542	0.573529
oar3_OAR2_248604002	-23.2332	11.4861	0.0431024
oar3_OAR2_248881384	171.562	NA	NA
oar3_OAR2_248967032	-2.01687	5.6111	0.719264
oar3_OAR3_1194831	-2.0299	8.22671	0.805106
oar3_OAR3_2633828	2.49054	6.25766	0.690631
oar3_OAR3_2634118	2.49054	6.25766	0.690631
oar3_OAR3_6720021	2.88856	15.0197	0.847493
oar3_OAR3_7144622	-16.2014	9.26297	0.0802828
oar3_OAR3_7284988	7.50567	5.3139	0.157815
oar3_OAR3_7576730	-5.23715	6.65144	0.431065
oar3_OAR3_7589931	-10.976	7.71626	0.154896
oar3_OAR3_8273457	-26.2752	21.6599	0.225099
oar3_OAR3_8626684	-8.01243	5.09876	0.116079
oar3_OAR3_9502162	-12.1351	7.98014	0.128344
oar3_OAR3_9629288	-6.18194	16.6241	0.709993
oar3_OAR3_10594302	-3.99412	4.51763	0.376632
OAR3_11124571.1	-3.99412	4.51763	0.376632
oar3_OAR3_11234461	-18.7222	7.69608	0.0149869
oar3_OAR3_11492072	3.49161	6.70636	0.602616
oar3_OAR3_11845594	-22.4546	19.0351	0.238142
oar3_OAR3_12330259	-5.3584	5.87186	0.361477
oar3_OAR3_12384267	7.53314	12.2108	0.537284
oar3_OAR3_12759953	-17.4138	12.6126	0.167382
oar3_OAR3_13343273	15.087	11.6486	0.195262
oar3_OAR3_14227770	1.71545	7.70605	0.823839
oar3_OAR3_14356597	4.78253	7.80255	0.539913
oar3_OAR3_14519918	24.1953	11.2062	0.0308426
oar3_OAR3_14533358	24.5727	10.1919	0.0159094
oar3_OAR3_14534077	24.5727	10.1919	0.0159094
oar3_OAR3_14629762	23.249	23.0502	0.313155
oar3_OAR3_14668353	6.25044	9.57456	0.513874
oar3_OAR3_14977730	-10.9324	5.46358	0.0453972
oar3_OAR3_15026298	-4.83421	9.43247	0.608296
oar3_OAR3_15795176	12.9358	4.73501	0.00629597
oar3_OAR3_15804927	-4.41518	6.85822	0.519719
oar3_OAR3_16833521	-1.95699	11.1793	0.861036
oar3_OAR3_17512070	-2.36918	8.94032	0.79101
oar3_OAR3_17614012	-15.9867	11.5357	0.165795
oar3_OAR3_18109758	3.01766	4.66042	0.517303
oar3_OAR3_19464036	-3.31158	13.21	0.802056
oar3_OAR3_19698124	-0.743881	4.74067	0.875312
oar3_OAR3_20658157	-5.30595	14.9059	0.721868
oar3_OAR3_21779337	-25.1905	26.4357	0.340642
oar3_OAR3_22790702	30.7908	22.9138	0.179025
oar3_OAR3_23264592	1.90741	10.3331	0.853549
OAR3_25248302.1	-2.99163	14.2251	0.833429
oar3_OAR3_23593401	0.690841	5.42831	0.89873
oar3_OAR3_24019481	-11.2486	13.7377	0.412894
oar3_OAR3_25324321	-10.9001	11.0829	0.325359
oar3_OAR3_25799289	1.21291	6.6989	0.85632
oar3_OAR3_26285518	29.1766	26.6467	0.273541
oar3_OAR3_26631626	3.63157	9.99456	0.71634
oar3_OAR3_27063828	-32.5054	17.739	0.0668887
oar3_OAR3_27233004	3.20486	5.34799	0.548997
oar3_OAR3_27583471	-3.24968	7.22582	0.652904
oar3_OAR3_28147971	-4.02807	10.2999	0.69574
oar3_OAR3_28209929	0.459473	5.46159	0.932955
oar3_OAR3_28672423	1.90996	5.15906	0.711222
oar3_OAR3_28676362	1.9153	8.99358	0.831356
oar3_OAR3_28680922	1.02913	8.66537	0.905462
oar3_OAR3_28681015	1.02913	8.66537	0.905462
oar3_OAR3_28795326	-2.68691	4.80738	0.576221
oar3_OAR3_29787100	6.09322	9.36478	0.51527
oar3_OAR3_30192997	6.41435	8.21834	0.435101
oar3_OAR3_30246722	-5.1259	5.64703	0.364028
oar3_OAR3_30515445	-6.86713	9.68413	0.478255
oar3_OAR3_30894758	24.3229	21.1662	0.2505
oar3_OAR3_31017816	-4.93235	5.96885	0.408607
oar3_OAR3_32278095	-4.18202	5.31711	0.431562
oar3_OAR3_32411841	14.0088	14.3829	0.33006
oar3_OAR3_33501366	0.330494	4.68635	0.943778
oar3_OAR3_33521986	-1.28031	4.87801	0.792962
oar3_OAR3_33766389	1.97634	8.22192	0.81004
oar3_OAR3_33790957	-8.76037	8.06688	0.277493
oar3_OAR3_34477419	-0.133113	11.521	0.990782
oar3_OAR3_35015612	-6.46001	13.957	0.643471
oar3_OAR3_35025236	-3.83896	18.7594	0.837852
oar3_OAR3_35688762	6.92648	5.11761	0.175909
oar3_OAR3_36205043	5.24073	17.7399	0.767673
oar3_OAR3_36301927	17.247	22.8969	0.451301
oar3_OAR3_37263161	-16.7265	16.3071	0.305024
oar3_OAR3_37419076	2.71369	8.9943	0.762871
oar3_OAR3_37598348	-1.21287	5.75164	0.832985
oar3_OAR3_37990069	-14.5032	16.6229	0.382946
oar3_OAR3_38817005	15.9332	8.01537	0.0468306
oar3_OAR3_38859483	12.9853	4.71433	0.00587947
oar3_OAR3_39541595	-20.6678	19.1663	0.280882
oar3_OAR3_39562821	-5.2318	4.84216	0.279933
oar3_OAR3_41683805	-37.92	13.448	0.00480618
oar3_OAR3_43187920	-0.178992	4.76559	0.970039
oar3_OAR3_43612762	-11.6328	4.99705	0.019916
oar3_OAR3_45852330	12.0126	5.46822	0.0280345
OAR3_49139982.1	2.30474	7.43353	0.756526
oar3_OAR3_47587887	-0.150439	5.21976	0.977007
oar3_OAR3_47860017	-5.4261	8.84011	0.539345
oar3_OAR3_51026498	-10.3037	5.60352	0.0659451
oar3_OAR3_51055743	-8.61694	8.76737	0.325685
oar3_OAR3_51858945	-6.54237	5.60775	0.243345
oar3_OAR3_52016429	-30.9442	16.615	0.0625439
oar3_OAR3_52674235	4.46615	5.10933	0.382055
oar3_OAR3_52991358	-31.2236	22.9379	0.173442
oar3_OAR3_54316198	-3.27374	4.8186	0.496887
oar3_OAR3_54362242	1.86218	5.00548	0.709872
oar3_OAR3_54684885	-1.95883	5.71866	0.731949
oar3_OAR3_54778756	0.52549	14.1184	0.970309
oar3_OAR3_54968316	6.0351	8.18106	0.460702
OAR3_58569187.1	-15.5114	13.3432	0.245033
oar3_OAR3_55457928	-3.65151	4.8552	0.452002
oar3_OAR3_55492757	-6.82058	10.0655	0.498012
oar3_OAR3_55580533	-5.98404	9.29396	0.519664
oar3_OAR3_56031411	1.5857	4.76235	0.739161
oar3_OAR3_57077474	19.0963	17.8282	0.284111
oar3_OAR3_57879730	-5.66393	5.23283	0.279082
oar3_OAR3_58443203	2.94652	7.36348	0.689044
oar3_OAR3_58761283	-8.14773	8.80968	0.355038
oar3_OAR3_59308079	7.42829	4.66655	0.111426
oar3_OAR3_59325002	4.13611	12.6239	0.743183
oar3_OAR3_59342825	-5.04605	4.82858	0.296005
oar3_OAR3_59347261	-3.23021	4.80687	0.501585
oar3_OAR3_59347413	-3.23021	4.80687	0.501585
oar3_OAR3_59465391	-15.3868	7.19776	0.0325399
oar3_OAR3_60135394	-5.42423	15.666	0.729162
oar3_OAR3_60924429	-0.747363	8.98029	0.933675
oar3_OAR3_61338622	2.6116	8.71081	0.764321
oar3_OAR3_61620304	22.1964	21.0027	0.290588
oar3_OAR3_62300194	-3.24486	4.95294	0.512379
oar3_OAR3_62596963	9.02369	5.51654	0.101892
s10073.1	9.51593	13.0844	0.467058
oar3_OAR3_64830955	4.25643	10.2925	0.679206
oar3_OAR3_65105912	-12.3004	13.1025	0.347844
oar3_OAR3_65554141	15.0701	10.6422	0.156756
oar3_OAR3_66533755	3.47556	9.35522	0.710257
oar3_OAR3_68301598	-7.60518	17.3974	0.662007
oar3_OAR3_68828181	-1.58257	6.02463	0.792795
oar3_OAR3_68893688	6.37027	7.15578	0.373343
oar3_OAR3_69489292	2.0021	4.76793	0.674552
oar3_OAR3_69602440	2.88695	6.87926	0.674734
oar3_OAR3_69770696	2.13944	10.5373	0.839109
OAR3_74156228.1	-2.9172	4.82061	0.545078
oar3_OAR3_70932507	-1.36484	10.2816	0.894395
oar3_OAR3_72090270	-6.30632	7.74798	0.415684
oar3_OAR3_73819070	-5.18946	8.21903	0.527782
OAR3_79590268.1	6.49764	4.84767	0.180127
oar3_OAR3_75717054	-0.405232	5.038	0.935891
OAR3_80182465_X.1	-8.97162	9.03189	0.32055
oar3_OAR3_76054532	10.5329	8.20963	0.199495
oar3_OAR3_76969249	24.0165	15.1146	0.11207
oar3_OAR3_78022536	-35.874	16.3819	0.0285347
s26507.1	0.612697	4.61954	0.894485
oar3_OAR3_79134396	1.58717	8.93018	0.858934
oar3_OAR3_80437548	0.914191	8.98567	0.918964
oar3_OAR3_81205845	2.57128	7.06556	0.715919
oar3_OAR3_82415649	-4.98067	6.40151	0.436542
oar3_OAR3_82726274	-9.63421	5.98672	0.107559
oar3_OAR3_83258149	9.77235	16.8909	0.562888
oar3_OAR3_83376654	0.964509	6.69885	0.885515
oar3_OAR3_83888031	-1.26299	22.984	0.956178
oar3_OAR3_83911583	-7.04727	4.97701	0.156786
oar3_OAR3_84181415	13.5788	16.5511	0.411977
oar3_OAR3_84200589	0.0432669	8.85026	0.996099
oar3_OAR3_84364350	-1.71034	6.00248	0.775691
oar3_OAR3_85239123	-4.7863	5.20314	0.357631
oar3_OAR3_85240285	-6.04853	5.18784	0.243652
OAR3_90233814.1	6.67572	6.22334	0.28341
oar3_OAR3_85320342	-15.7073	9.84776	0.110708
oar3_OAR3_85449080	-8.38177	18.2955	0.646857
oar3_OAR3_86054638	-4.14596	4.91418	0.398852
oar3_OAR3_86146585	-0.568471	4.53175	0.900174
oar3_OAR3_87273667	-9.56125	10.7207	0.372475
oar3_OAR3_87381733	7.02775	4.51387	0.119489
oar3_OAR3_87952210	5.55814	5.32764	0.296825
oar3_OAR3_88158540	-18.7554	11.929	0.115893
oar3_OAR3_88420214	6.90542	4.80161	0.150393
oar3_OAR3_88462868	15.1526	5.18067	0.00344635
oar3_OAR3_88895793	-2.77745	6.93536	0.688805
oar3_OAR3_89960096	-11.0016	8.43163	0.191961
oar3_OAR3_90528297	-6.20613	4.62007	0.179175
oar3_OAR3_91191575	2.01273	6.40058	0.753172
oar3_OAR3_91247271	45.9977	15.6407	0.00327269
oar3_OAR3_91571895	0.380209	5.30917	0.942909
oar3_OAR3_91574266	0.122117	5.30965	0.981651
oar3_OAR3_91586079	0.380209	5.30917	0.942909
oar3_OAR3_91589637	0.380209	5.30917	0.942909
oar3_OAR3_92454498	2.86763	4.97125	0.564046
oar3_OAR3_93345621	-12.3766	14.3693	0.389059
oar3_OAR3_93471193	-7.18948	5.87151	0.220776
oar3_OAR3_95399968	171.562	NA	NA
oar3_OAR3_95698833	1.83057	4.81041	0.703542
oar3_OAR3_98123099	-0.569766	13.2192	0.965621
oar3_OAR3_98126933	3.89303	5.42135	0.4727
oar3_OAR3_98228729	-13.4102	9.01153	0.136721
oar3_OAR3_98292242	6.39765	5.45867	0.241191
oar3_OAR3_99560441	-50.9384	16.4314	0.00193483
oar3_OAR3_100363133	4.8627	4.73365	0.304296
oar3_OAR3_101279820	8.4923	17.7279	0.631913
oar3_OAR3_101563998	-20.5877	13.1089	0.116296
oar3_OAR3_101608083	5.55975	13.9472	0.690168
oar3_OAR3_101847207	-8.31135	7.00812	0.235638
oar3_OAR3_102764573	4.0396	5.18324	0.435768
oar3_OAR3_102767450	-1.74643	4.91104	0.72213
oar3_OAR3_102768926	-1.74643	4.91104	0.72213
oar3_OAR3_102841258	-7.42084	5.8184	0.202164
oar3_OAR3_103344781	-8.01276	14.8707	0.590004
oar3_OAR3_103366372	15.0229	7.14156	0.0354149
oar3_OAR3_103732866	-1.20918	5.04551	0.810598
OAR3_111390099.1	-0.264107	10.026	0.978984
oar3_OAR3_106197460	-6.2676	5.1363	0.222368
oar3_OAR3_107878648	-13.9834	8.92363	0.117112
oar3_OAR3_108714118	0.346011	5.63288	0.951019
oar3_OAR3_109413446	-5.26065	11.3498	0.643006
oar3_OAR3_110293311	-3.96028	5.58932	0.478608
oar3_OAR3_110857562	5.33843	5.39251	0.322188
oar3_OAR3_111024455	-5.83578	5.21006	0.262672
oar3_OAR3_111037134	-5.83578	5.21006	0.262672
oar3_OAR3_111360572	171.562	NA	NA
oar3_OAR3_111625868	23.9465	16.3729	0.143585
oar3_OAR3_111745512	-1.21584	5.13466	0.81282
oar3_OAR3_111869887	-1.19356	5.23827	0.819759
oar3_OAR3_111870918	0.593572	5.22048	0.909475
oar3_OAR3_112152515	-13.7591	5.88089	0.0193026
oar3_OAR3_112253884	-18.1055	6.39007	0.00460572
oar3_OAR3_112761647	18.0214	7.17782	0.0120488
oar3_OAR3_115019104	2.38432	5.85728	0.683957
oar3_OAR3_115439876	4.33678	15.4727	0.779259
oar3_OAR3_116232246	7.35311	5.8414	0.208105
oar3_OAR3_116430018	-3.14848	6.89727	0.648043
OAR3_124197544.1	-8.10342	12.9997	0.533051
oar3_OAR3_116504036	3.31443	8.12912	0.683477
oar3_OAR3_116921607	1.24696	5.67377	0.826045
OAR3_124716738.1	1.24696	5.67377	0.826045
oar3_OAR3_116930534	1.24696	5.67377	0.826045
oar3_OAR3_116933330	1.24696	5.67377	0.826045
oar3_OAR3_116990719	-1.78742	4.88615	0.714505
oar3_OAR3_117269241	6.67885	5.15997	0.195542
oar3_OAR3_117886389	-2.09665	15.2922	0.890948
oar3_OAR3_118026534	1.06889	12.7042	0.932948
oar3_OAR3_119139728	-30.2312	22.864	0.186097
oar3_OAR3_119371441	-13.5336	16.6936	0.417532
oar3_OAR3_121234317	-4.20576	9.43999	0.655939
oar3_OAR3_122947103	16.9534	10.9739	0.122374
oar3_OAR3_123271498	11.5623	5.48906	0.0351669
oar3_OAR3_123437696	-0.558398	10.7631	0.958624
oar3_OAR3_124089044	5.55751	6.98583	0.426299
oar3_OAR3_125042123	7.92948	6.95348	0.254136
oar3_OAR3_125050915	-19.3245	15.5787	0.214812
oar3_OAR3_125066121	3.58085	6.37092	0.574073
OAR3_133705445.1	-14.1362	7.14478	0.0478689
oar3_OAR3_125380716	5.72303	16.2983	0.725481
oar3_OAR3_125604866	3.76465	16.437	0.818842
oar3_OAR3_125768063	7.17705	6.78314	0.290022
oar3_OAR3_125912008	2.41731	8.74806	0.782298
oar3_OAR3_126109052	-1.89575	7.25003	0.793721
oar3_OAR3_127339732	11.0834	7.72887	0.151566
oar3_OAR3_128054735	171.562	NA	NA
oar3_OAR3_129028791	-42.4226	16.4198	0.00977681
oar3_OAR3_129028814	-42.4226	16.4198	0.00977681
oar3_OAR3_129400693	14.1082	7.55122	0.0617153
oar3_OAR3_129493091	15.2828	7.50405	0.0416897
oar3_OAR3_129760144	1.032	8.81745	0.906828
oar3_OAR3_129931978	-28.9503	16.1848	0.073658
oar3_OAR3_130329803	32.8431	23.4803	0.161887
oar3_OAR3_130347500	32.8431	23.4803	0.161887
oar3_OAR3_130796915	-0.260153	5.42015	0.961718
oar3_OAR3_131950383	1.68885	5.16602	0.743732
oar3_OAR3_132676924	3.40955	4.7496	0.472844
oar3_OAR3_133148483	1.30849	6.57398	0.842231
oar3_OAR3_133423555	-2.31467	10.6952	0.82866
oar3_OAR3_133531057	3.70431	6.67049	0.57867
oar3_OAR3_134116136	29.0198	20.6066	0.159049
oar3_OAR3_134140997	46.3258	11.8931	9.81269e-05
oar3_OAR3_135045144	171.562	NA	NA
oar3_OAR3_137569238	6.30181	9.81247	0.520727
oar3_OAR3_138062914	-9.77731	9.62106	0.309515
oar3_OAR3_138067919	-14.6028	10.152	0.150316
oar3_OAR3_138242146	-12.3696	8.60925	0.15078
oar3_OAR3_138611114	17.4789	16.3221	0.284224
oar3_OAR3_139386771	4.07276	4.70025	0.386216
oar3_OAR3_140439509	-5.91638	9.5337	0.534879
oar3_OAR3_140441077	-5.91638	9.5337	0.534879
oar3_OAR3_141592345	-3.13249	4.79044	0.513173
oar3_OAR3_141765796	9.12441	13.6429	0.503621
oar3_OAR3_141819356	11.2349	20.7563	0.588318
oar3_OAR3_141867402	11.5032	10.3135	0.2647
oar3_OAR3_142222007	-1.27833	5.07008	0.800938
oar3_OAR3_143365066	-9.853	5.00779	0.0491218
oar3_OAR3_143770799	-7.36167	5.35598	0.169294
oar3_OAR3_144253760	-12.8637	10.4959	0.220354
oar3_OAR3_144740595	5.77901	19.4063	0.765863
oar3_OAR3_144925930	-2.14711	5.19048	0.679121
oar3_OAR3_145369109	-8.328	12.7908	0.514987
oar3_OAR3_145447468	9.97463	10.4957	0.341933
oar3_OAR3_145780331	-1.78173	7.35373	0.808556
oar3_OAR3_147196668	-0.736712	5.39518	0.891387
OAR3_157131271.1	9.10254	11.6638	0.435151
oar3_OAR3_147419898	-4.28408	6.1848	0.488511
OAR3_158584850_X.1	-0.568458	4.94021	0.908392
oar3_OAR3_148778201	0.529704	14.6853	0.971226
oar3_OAR3_149545678	15.3353	8.26042	0.0633844
oar3_OAR3_150362307	-12.8994	9.76611	0.186559
oar3_OAR3_150791543	-3.26607	5.27854	0.536084
oar3_OAR3_151135480	-2.05067	9.73461	0.833154
oar3_OAR3_151857528	-10.5867	8.4472	0.210104
oar3_OAR3_152808974	0.170365	10.4327	0.986971
oar3_OAR3_153036181	5.86489	7.3496	0.424878
oar3_OAR3_153113583	11.825	6.62279	0.0741794
oar3_OAR3_153207098	-0.261049	5.22551	0.960157
oar3_OAR3_153427375	8.41107	12.068	0.48582
oar3_OAR3_153447530	-0.971124	4.89123	0.84262
oar3_OAR3_154754392	-0.596714	5.08222	0.906534
oar3_OAR3_155309701	-12.5363	9.03714	0.16538
oar3_OAR3_156102735	-4.01886	5.08974	0.429762
oar3_OAR3_156108058	-4.01886	5.08974	0.429762
oar3_OAR3_156165651	7.68915	5.03455	0.126692
oar3_OAR3_156241061	-2.10679	5.04083	0.675987
oar3_OAR3_156293717	-6.95881	5.30862	0.189908
OAR3_167379108.1	23.3337	12.5818	0.0636603
oar3_OAR3_156711674	-14.1032	19.8557	0.477527
oar3_OAR3_156954987	5.21017	6.90644	0.450614
oar3_OAR3_157398976	10.4082	7.9838	0.192347
oar3_OAR3_157685407	3.79864	8.48472	0.654367
oar3_OAR3_157701919	-2.58383	7.5218	0.731213
oar3_OAR3_157710267	-27.8911	23.1343	0.227967
OAR3_169232013.1	-0.378795	6.28918	0.951973
oar3_OAR3_158194482	-5.86082	5.57082	0.292774
oar3_OAR3_158778698	3.05952	4.81961	0.525554
oar3_OAR3_158781593	9.98038	5.59034	0.074214
oar3_OAR3_158914450	2.9216	8.2145	0.722093
oar3_OAR3_158954044	-6.06541	5.63039	0.281363
oar3_OAR3_158992664	5.20716	7.97278	0.513681
oar3_OAR3_158992891	5.20716	7.97278	0.513681
oar3_OAR3_159047471	3.10138	5.22515	0.552813
oar3_OAR3_159133104	-0.0365278	4.85151	0.993993
oar3_OAR3_159134864	-0.0365278	4.85151	0.993993
oar3_OAR3_159142490	-0.0365278	4.85151	0.993993
oar3_OAR3_159250184	-5.57888	4.79173	0.244314
oar3_OAR3_159304905	2.74	6.30371	0.663805
s05066.1	-0.545906	4.95184	0.912217
oar3_OAR3_160173006	4.6766	6.25968	0.455004
oar3_OAR3_160256115	23.4155	20.7555	0.259252
oar3_OAR3_160353845	2.93176	5.16026	0.569939
oar3_OAR3_160357129	2.93176	5.16026	0.569939
oar3_OAR3_161738418	17.4024	19.0113	0.359997
oar3_OAR3_162287204	4.42591	6.22796	0.4773
oar3_OAR3_162926643	-1.05571	6.01511	0.860679
oar3_OAR3_163584458	25.6461	18.7443	0.171246
oar3_OAR3_163698428	-6.58928	5.9122	0.265055
oar3_OAR3_163751022	13.0229	5.67624	0.0217741
oar3_OAR3_163759250	11.6272	5.8247	0.0459129
oar3_OAR3_163771950	11.6272	5.8247	0.0459129
oar3_OAR3_163793071	0.545962	6.31223	0.931075
oar3_OAR3_163975215	-15.4566	7.21958	0.0322798
oar3_OAR3_163984333	-1.83931	6.74956	0.785231
oar3_OAR3_166385221	25.1726	15.4487	0.103221
oar3_OAR3_167669735	-0.792236	5.39594	0.883274
oar3_OAR3_167745621	1.48959	5.30273	0.778779
oar3_OAR3_167887079	38.8232	23.0389	0.0919659
oar3_OAR3_167922272	-3.73368	5.01479	0.456554
oar3_OAR3_168336559	26.5102	17.0166	0.119256
oar3_OAR3_168547880	6.76887	14.8712	0.648989
oar3_OAR3_168949883	23.7834	11.1611	0.0330952
oar3_OAR3_168964671	1.00858	11.5683	0.930525
oar3_OAR3_169326302	-38.4549	14.5819	0.00836024
oar3_OAR3_169330116	171.562	NA	NA
oar3_OAR3_169368266	8.26246	8.90405	0.353437
oar3_OAR3_169554445	-9.15947	9.44389	0.332104
oar3_OAR3_170763389	0.4116	10.9198	0.969932
oar3_OAR3_171030233	-6.84854	5.76717	0.235029
oar3_OAR3_171396901	9.14367	6.01634	0.12856
oar3_OAR3_171780231	-13.2437	9.64564	0.169744
oar3_OAR3_172423594	1.94838	13.5055	0.885291
oar3_OAR3_172671102	1.97967	9.12266	0.828204
oar3_OAR3_172719311	0.1263	5.1315	0.980364
oar3_OAR3_173511014	0.498277	5.57942	0.928839
oar3_OAR3_175571837	-6.79391	5.2251	0.193517
oar3_OAR3_176471927	-17.0012	7.27999	0.0195258
oar3_OAR3_177397279	7.16082	11.3372	0.527632
oar3_OAR3_177552116	0.142625	9.72519	0.988299
oar3_OAR3_179124928	4.81076	5.05768	0.341514
oar3_OAR3_179324574	-9.9278	9.051	0.272697
oar3_OAR3_179567213	28.1693	12.8233	0.0280406
s59176.1	-0.729378	5.79185	0.899786
oar3_OAR3_180192397	6.69271	4.97852	0.178846
oar3_OAR3_180614040	-3.56859	5.81203	0.539215
oar3_OAR3_180948069	-5.33166	6.4286	0.406897
oar3_OAR3_182041009	7.53668	4.98834	0.130824
oar3_OAR3_182291263	-4.4907	4.84108	0.353603
oar3_OAR3_182385686	10.2318	6.46846	0.113694
oar3_OAR3_182477973	-2.59686	12.8521	0.839872
oar3_OAR3_182497873	10.9767	8.0066	0.170388
oar3_OAR3_182644495	2.14193	5.0907	0.673935
oar3_OAR3_182688775	3.10165	17.8751	0.862244
oar3_OAR3_183348176	-9.78483	23.5248	0.677456
oar3_OAR3_184540138	0.792161	4.91692	0.872007
oar3_OAR3_184542623	0.792161	4.91692	0.872007
oar3_OAR3_185224379	-28.3503	21.0338	0.177708
oar3_OAR3_185666225	7.12837	7.89047	0.366305
oar3_OAR3_186320598	-7.17471	7.84806	0.360611
oar3_OAR3_186470605	5.26483	5.59408	0.346632
oar3_OAR3_186900389	4.91263	5.17056	0.342054
oar3_OAR3_187697682	-16.1645	19.0661	0.396542
oar3_OAR3_187955433	-10.8131	5.57732	0.0525304
oar3_OAR3_188720370	9.27852	4.80828	0.0536444
oar3_OAR3_188946201	-5.58367	4.72087	0.236903
oar3_OAR3_188997172	3.36295	5.25963	0.52257
oar3_OAR3_191292423	-2.79858	6.76563	0.679133
oar3_OAR3_191493291	2.55062	14.4214	0.859615
oar3_OAR3_191505727	9.53165	5.87524	0.10473
oar3_OAR3_191921813	2.93012	5.20184	0.573241
oar3_OAR3_191946391	16.4851	15.4705	0.286613
oar3_OAR3_192053274	0.790527	6.24842	0.899323
oar3_OAR3_192898466	-0.484434	6.47519	0.940363
OAR3_207635006.1	-0.0216102	6.45753	0.99733
oar3_OAR3_192939996	0.222885	6.45969	0.972475
oar3_OAR3_193093057	-3.9232	4.80629	0.414349
oar3_OAR3_193647447	-5.75253	9.64587	0.550927
oar3_OAR3_193947379	0.0868429	7.11278	0.990259
oar3_OAR3_194193741	-0.0685434	7.49289	0.992701
oar3_OAR3_194432337	3.01294	10.4255	0.772584
oar3_OAR3_195033017	-2.78856	5.32078	0.600217
oar3_OAR3_195457861	6.0161	5.80724	0.300218
oar3_OAR3_196466099	6.31166	5.79233	0.275863
oar3_OAR3_196677230	-6.34362	5.54027	0.252208
s45975.1	4.43486	5.17028	0.391026
oar3_OAR3_198525250	6.43147	5.83073	0.270014
oar3_OAR3_198786829	0.138502	4.78432	0.976905
oar3_OAR3_200614776	34.4113	24.5482	0.160979
oar3_OAR3_201208011	-49.84	17.8388	0.00520748
OAR3_216455288.1	-5.51215	5.65108	0.329354
oar3_OAR3_201216712	-5.51215	5.65108	0.329354
oar3_OAR3_203001473	-3.38689	5.22188	0.5166
oar3_OAR3_204075162	-2.38347	5.09743	0.640084
oar3_OAR3_204076493	-1.90376	5.07916	0.707796
oar3_OAR3_204076872	-1.96703	5.08087	0.698649
oar3_OAR3_204242125	-5.59676	4.9517	0.258362
oar3_OAR3_204268453	5.77968	5.21554	0.267791
oar3_OAR3_204423410	4.78445	5.42508	0.377824
oar3_OAR3_204786766	-5.73549	5.36	0.284595
oar3_OAR3_204987309	39.4672	20.5436	0.0547132
oar3_OAR3_205103704	11.3195	23.815	0.634566
oar3_OAR3_205195362	11.7619	10.2903	0.253038
oar3_OAR3_205208784	9.24598	7.05038	0.189717
oar3_OAR3_205411637	-13.3192	10.8031	0.217611
oar3_OAR3_206004212	0.241552	9.16288	0.978969
oar3_OAR3_206133894	-13.5203	15.5929	0.385901
oar3_OAR3_206779774	0.363367	5.13511	0.943588
oar3_OAR3_206816341	-0.883115	6.84419	0.897333
oar3_OAR3_206816395	-0.883115	6.84419	0.897333
oar3_OAR3_206818910	-0.883115	6.84419	0.897333
oar3_OAR3_206833372	2.67601	5.40793	0.620719
oar3_OAR3_206837739	2.67601	5.40793	0.620719
oar3_OAR3_207107150	4.65491	4.8018	0.332341
oar3_OAR3_207150299	-6.44173	6.10533	0.29138
oar3_OAR3_208315406	17.4274	23.786	0.463758
oar3_OAR3_208326077	-2.38123	7.05943	0.735882
s27475.1	-3.31341	6.58964	0.61509
oar3_OAR3_208576897	0.238353	6.16475	0.969158
oar3_OAR3_208590208	2.21848	6.30653	0.725007
oar3_OAR3_208655164	0.689841	6.39703	0.914124
oar3_OAR3_209117199	-4.37643	12.3081	0.722161
oar3_OAR3_209594716	-1.48101	13.9527	0.915467
oar3_OAR3_209875669	3.62968	7.16413	0.612402
oar3_OAR3_210199350	12.1233	7.41016	0.101832
oar3_OAR3_210472818	-17.0293	11.9922	0.155598
s10452.1	5.18288	5.06507	0.306185
oar3_OAR3_210767462	-0.753297	6.51332	0.907926
oar3_OAR3_213103884	11.9678	7.39583	0.105622
oar3_OAR3_213175422	171.562	NA	NA
oar3_OAR3_213416762	20.2849	17.9945	0.259623
oar3_OAR3_214147206	-40.4152	20.6099	0.0498839
oar3_OAR3_214743345	-1.62654	21.1057	0.938571
oar3_OAR3_215258904	-10.808	8.92912	0.226119
oar3_OAR3_216047899	39.688	15.1994	0.0090237
oar3_OAR3_216124778	27.7497	16.5863	0.0943177
oar3_OAR3_217123026	-3.82856	4.83981	0.428912
oar3_OAR3_218516747	-4.25354	5.96137	0.475525
s18720.1	0.0888789	5.14861	0.986227
oar3_OAR3_219056816	15.0372	15.8074	0.341465
s33493.1	-1.18366	5.16492	0.818735
oar3_OAR3_219766232	-1.67053	4.81704	0.728744
oar3_OAR3_219909809	-13.7361	5.13517	0.00747517
oar3_OAR3_220742859	171.562	NA	NA
oar3_OAR3_220857739	11.6158	7.00872	0.0974514
oar3_OAR3_221352821	5.44781	10.0526	0.587867
oar3_OAR3_222002867	-5.47359	6.61639	0.40808
oar3_OAR3_222371809	1.16221	5.36389	0.828463
oar3_OAR3_222525469	1.77767	4.97276	0.720731
oar3_OAR3_222958420	3.05039	6.52634	0.640216
oar3_OAR3_223021548	9.08535	8.22812	0.269513
oar3_OAR3_223118540	2.08015	5.10176	0.683471
oar3_OAR3_223158003	3.09704	21.1314	0.883478
oar3_OAR3_223376099	4.11741	4.92878	0.403503
oar3_OAR3_223387950	-3.62475	7.7667	0.640712
oar3_OAR3_223531986	0.835047	5.79125	0.88535
oar3_OAR3_223778934	-5.11816	7.13525	0.473186
oar3_OAR4_922397	4.82163	5.9042	0.414132
oar3_OAR4_1127851	1.75716	5.47218	0.748129
oar3_OAR4_2183963	17.344	13.2388	0.190169
s45129.1	5.64404	11.5637	0.625493
oar3_OAR4_4106583	-1.20833	13.231	0.927234
oar3_OAR4_4226360	-0.226041	7.92201	0.977237
oar3_OAR4_4645033	3.22757	5.02877	0.520989
oar3_OAR4_4865241	-1.7462	6.60069	0.791357
oar3_OAR4_5292765	2.96668	4.8572	0.541345
oar3_OAR4_5525622	-9.45271	11.6439	0.416897
oar3_OAR4_5911886	-6.56008	6.22787	0.292184
OARUn.284_34504.1	-7.16358	9.57933	0.454571
oar3_OAR4_6355732	-5.26167	6.07886	0.386726
oar3_OAR4_6721305	14.6974	5.17228	0.00448928
oar3_OAR4_6843996	0.899398	9.74772	0.926485
oar3_OAR4_6960340	23.8475	11.8483	0.0441437
oar3_OAR4_6977599	22.6457	17.4021	0.193147
oar3_OAR4_7451060	-0.932906	5.07731	0.854217
oar3_OAR4_7454267	-0.932906	5.07731	0.854217
oar3_OAR4_7524786	0.724077	4.71259	0.877888
oar3_OAR4_7925619	15.3089	11.8645	0.196943
oar3_OAR4_8310075	-1.7016	5.12876	0.740059
oar3_OAR4_9104860	-7.43027	16.3613	0.64973
oar3_OAR4_9324811	20.8625	21.2324	0.325815
oar3_OAR4_9455152	3.72058	5.94694	0.531558
oar3_OAR4_10259283	0.873963	10.5945	0.934255
oar3_OAR4_11228780	-3.04617	6.01698	0.612673
oar3_OAR4_13999657	-3.11129	5.52814	0.573565
oar3_OAR4_14062858	26.3931	14.0358	0.060053
oar3_OAR4_14953947	7.12354	8.68354	0.412017
oar3_OAR4_15446928	2.72119	12.7389	0.83085
oar3_OAR4_16877016	26.7724	16.5076	0.104841
oar3_OAR4_17032504	33.5976	16.6691	0.0438454
oar3_OAR4_17325363	-9.00708	4.59868	0.0501569
oar3_OAR4_17953471	-2.18993	5.21055	0.674275
oar3_OAR4_18088257	2.86098	6.58796	0.664089
oar3_OAR4_19011657	-3.61986	5.43906	0.505711
oar3_OAR4_19075257	-8.9919	7.47148	0.228785
oar3_OAR4_20293532	22.8266	18.9691	0.228838
oar3_OAR4_20293918	22.8266	18.9691	0.228838
oar3_OAR4_20668833	-4.38915	5.71024	0.442104
oar3_OAR4_21340197	6.67705	4.75921	0.160624
oar3_OAR4_21716707	9.76079	14.2815	0.494318
oar3_OAR4_22159223	-5.1753	5.45898	0.343112
OAR4_23831198.1	-2.34171	6.4385	0.716079
OAR4_24289280.1	0.566846	8.59743	0.947432
oar3_OAR4_23193048	1.83728	8.49316	0.828735
oar3_OAR4_23276583	-10.7258	13.3292	0.420998
oar3_OAR4_23465899	5.21654	18.4597	0.777491
s75160.1	-2.28565	7.98943	0.774814
oar3_OAR4_23934801	-9.56924	7.28699	0.189117
oar3_OAR4_23939441	-6.03368	5.44876	0.268143
oar3_OAR4_24453875	-1.20575	6.65559	0.856239
OAR4_25854150.1	2.34359	10.2584	0.819292
oar3_OAR4_24833118	-4.04663	5.83753	0.488178
oar3_OAR4_25917293	0.245516	4.77819	0.959021
oar3_OAR4_26108755	-10.7515	6.99174	0.124111
oar3_OAR4_26795944	171.562	NA	NA
oar3_OAR4_27421023	-10.2434	5.55485	0.0651752
oar3_OAR4_28389469	-8.98165	8.75593	0.304996
oar3_OAR4_29655372	-9.25883	4.9519	0.0615181
oar3_OAR4_30446719	-6.86963	4.86035	0.157538
oar3_OAR4_30890988	4.02978	13.9232	0.772254
oar3_OAR4_31046407	-5.03011	8.47382	0.552776
oar3_OAR4_31348940	5.66186	17.9385	0.752286
oar3_OAR4_31522557	8.271	7.07367	0.242297
oar3_OAR4_32294264	-18.0933	13.2903	0.173388
oar3_OAR4_32294523	0.298871	7.57094	0.968511
oar3_OAR4_32730884	1.25648	15.9538	0.937226
oar3_OAR4_33093987	-7.43275	7.30382	0.308843
oar3_OAR4_33108953	10.0794	5.38348	0.0611663
oar3_OAR4_33309476	8.28384	16.5318	0.616312
oar3_OAR4_33446157	-2.41817	9.10374	0.790529
oar3_OAR4_33452682	17.4972	7.21609	0.015319
oar3_OAR4_33820629	-2.71225	4.80244	0.572234
oar3_OAR4_34438542	6.74966	4.63364	0.145209
oar3_OAR4_34668129	0.114146	4.98655	0.981737
OAR4_36612315.1	3.91166	5.53293	0.47958
oar3_OAR4_34677167	3.91166	5.53293	0.47958
oar3_OAR4_34977500	5.38188	14.2049	0.70478
oar3_OAR4_35605677	1.22305	4.87143	0.801763
oar3_OAR4_35676778	-5.84091	13.0985	0.655653
oar3_OAR4_36211066	4.60487	6.85122	0.501505
oar3_OAR4_36429554	1.70173	4.93508	0.730227
oar3_OAR4_36913785	-5.91658	8.07424	0.463697
oar3_OAR4_37016870	8.80872	9.63779	0.360728
oar3_OAR4_37207130	9.84478	10.683	0.356772
oar3_OAR4_37963202	4.46983	4.48266	0.318698
oar3_OAR4_38266537	9.78212	7.62969	0.199803
oar3_OAR4_38291546	-5.02792	4.92033	0.306843
oar3_OAR4_39848737	1.15043	6.17163	0.852126
OAR4_42250526.1	-6.04072	5.71963	0.290905
OAR4_42323830.1	-6.7505	5.97251	0.258365
oar3_OAR4_40412067	-8.72403	7.6074	0.251472
oar3_OAR4_40868345	20.8227	14.7819	0.158936
oar3_OAR4_40945677	26.3371	14.243	0.0644396
oar3_OAR4_41082510	-15.1248	11.8936	0.203488
oar3_OAR4_41464652	2.78155	9.34813	0.766045
oar3_OAR4_41559774	-13.0526	10.09	0.195798
oar3_OAR4_41560294	-15.525	10.7775	0.149728
oar3_OAR4_41611627	-12.4709	7.01168	0.0753072
oar3_OAR4_41615794	-12.4709	7.01168	0.0753072
oar3_OAR4_42816164	2.01761	7.57456	0.789956
oar3_OAR4_42995267	12.3632	24.6378	0.615809
oar3_OAR4_43504005	1.70401	5.00367	0.733441
oar3_OAR4_43507261	1.70401	5.00367	0.733441
oar3_OAR4_45189348	10.6513	8.2954	0.199141
oar3_OAR4_45195295	19.2085	17.4919	0.272147
s43001.1	-1.20634	6.75921	0.858351
oar3_OAR4_47092781	-1.20634	6.75921	0.858351
oar3_OAR4_47238945	-3.95199	7.07267	0.576319
oar3_OAR4_47239123	-3.95199	7.07267	0.576319
oar3_OAR4_47539336	0.93818	6.10671	0.877901
oar3_OAR4_47574226	-31.002	21.0039	0.13994
oar3_OAR4_49090495	6.34418	4.82984	0.189001
oar3_OAR4_49120554	10.9364	7.75842	0.158652
oar3_OAR4_49181571	3.85876	20.8121	0.852908
oar3_OAR4_49299226	-8.23237	5.09289	0.105998
oar3_OAR4_49600870	11.408	5.51713	0.0386638
oar3_OAR4_49623938	-5.62181	23.4342	0.810409
OAR4_52992211_X.1	15.3152	10.1113	0.129857
oar3_OAR4_50724080	5.88538	8.50011	0.488694
oar3_OAR4_50854098	4.10226	7.16705	0.567066
oar3_OAR4_51155443	-4.23119	17.7135	0.811208
oar3_OAR4_51786064	-0.878463	7.23311	0.903334
oar3_OAR4_52428481	-2.51841	10.4211	0.809041
OAR4_56655631.1	-3.20072	6.75203	0.635472
OAR4_56790287.1	-3.28381	16.3034	0.840371
oar3_OAR4_53748246	-8.59806	11.1331	0.43994
oar3_OAR4_54857462	30.9837	16.2145	0.0560224
oar3_OAR4_54868854	30.9837	16.2145	0.0560224
oar3_OAR4_55033981	-19.7068	8.11013	0.0151032
oar3_OAR4_55969216	4.65608	6.00387	0.438036
oar3_OAR4_56393696	12.7459	20.6537	0.537151
oar3_OAR4_56526253	-5.05184	6.1758	0.413353
oar3_OAR4_56724434	0.358681	10.4181	0.972535
oar3_OAR4_56736368	-2.4644	15.9214	0.876991
oar3_OAR4_56909402	-3.09418	9.80882	0.752421
OAR4_60595625.1	-31.9352	19.8387	0.107454
oar3_OAR4_59096857	40.875	14.1183	0.00378945
oar3_OAR4_59129061	-2.45074	6.93644	0.723853
oar3_OAR4_59401124	35.5454	23.0104	0.122407
oar3_OAR4_59520310	-10.9912	13.7559	0.424281
OAR4_63616075.1	0.443405	5.72353	0.938249
oar3_OAR4_61007559	-2.25216	5.63333	0.68931
oar3_OAR4_61020618	-9.00299	12.2073	0.460812
oar3_OAR4_61029203	2.43862	21.0349	0.907706
oar3_OAR4_61121883	-8.45638	9.4029	0.368473
oar3_OAR4_62157118	4.24682	4.85652	0.381869
oar3_OAR4_62605655	13.593	12.1914	0.264865
oar3_OAR4_63286056	-5.20385	4.7837	0.27667
oar3_OAR4_63734723	171.562	NA	NA
oar3_OAR4_63735280	13.0653	7.12506	0.0666967
oar3_OAR4_64661960	5.3547	9.4183	0.569667
oar3_OAR4_64728931	9.19927	5.76051	0.110276
oar3_OAR4_64730664	-6.95314	4.84234	0.15103
oar3_OAR4_64760127	6.41099	14.9428	0.667897
oar3_OAR4_64786265	171.562	NA	NA
oar3_OAR4_65120630	-1.74011	5.16488	0.736184
oar3_OAR4_65458611	-2.59438	6.9935	0.710659
oar3_OAR4_66509941	2.8837	6.04239	0.633188
[truncated: 4,615 more rows]
