# Supplementary material for: Heritability of Horn Size in Thinhorn Sheep
Source: Front Genet. 2019 Oct 11;10:959. doi: 10.3389/fgene.2019.00959 (PMC6797622; doi:10.3389/fgene.2019.00959)
Supplement: Supplementary file 3 [file Table_2.xlsx]

## Sheet: Sheet1
Table S2: GWAS results for horn base circumference showing effect of allele B, standard error and p-value
Locus	Effect of Allele B	Standard Error	P-value
oar3_OAR1_152000	7.49914	8.59041	0.382682
oar3_OAR1_394594	-2.77164	8.76188	0.751752
oar3_OAR1_468667	0.0769084	3.29389	0.981372
oar3_OAR1_935222	1.77728	2.10631	0.398788
oar3_OAR1_1039681	-0.333846	4.23135	0.937114
oar3_OAR1_1076136	-0.482388	2.90202	0.86798
oar3_OAR1_1144404	5.04401	2.19333	0.0214653
oar3_OAR1_1194465	5.14579	4.01449	0.199912
oar3_OAR1_1416981	1.26431	2.33283	0.587844
oar3_OAR1_1440610	2.59343	3.93745	0.510115
oar3_OAR1_1633295	1.70332	2.57307	0.507984
oar3_OAR1_1649007	1.094	2.08706	0.600149
oar3_OAR1_1806294	0.0900856	1.94645	0.963085
oar3_OAR1_2582435	0.839899	2.10485	0.689871
oar3_OAR1_2907598	-8.7419	3.42561	0.0107129
oar3_OAR1_3107202	-1.70603	1.97937	0.38874
oar3_OAR1_3236980	-2.73794	5.03456	0.586559
oar3_OAR1_3832262	0.789141	3.17148	0.803497
oar3_OAR1_3836920	0.789141	3.17148	0.803497
oar3_OAR1_3921521	-2.56961	4.10822	0.531656
oar3_OAR1_4964098	-0.694504	2.92417	0.812265
OAR1_4285092.1	0.845614	2.02002	0.675497
oar3_OAR1_5068306	3.33693	2.19861	0.129078
oar3_OAR1_5385036	2.67064	3.27389	0.414648
oar3_OAR1_5682984	-1.2823	2.49823	0.607752
oar3_OAR1_5913658	1.17398	2.5085	0.639784
oar3_OAR1_6276090	1.35486	3.0691	0.658886
oar3_OAR1_6283479	1.50233	3.01743	0.618565
oar3_OAR1_6291251	-2.37147	2.12178	0.263704
oar3_OAR1_6411717	-2.92733	2.18851	0.18103
oar3_OAR1_6763144	-0.0350823	2.1084	0.986724
oar3_OAR1_6795639	1.04633	2.43947	0.667984
oar3_OAR1_6876357	-2.85883	3.55	0.420644
oar3_OAR1_7703544	-0.606323	1.98101	0.759553
oar3_OAR1_8442504	3.98299	3.13085	0.203311
oar3_OAR1_8453333	0.235338	2.02167	0.907329
oar3_OAR1_8502316	-0.828629	1.88777	0.660701
oar3_OAR1_8548259	0.0589636	2.99708	0.984304
oar3_OAR1_8795475	4.17385	5.4768	0.446003
oar3_OAR1_9653600	2.22748	6.91249	0.747271
oar3_OAR1_10887696	2.06709	2.85567	0.469155
oar3_OAR1_11142197	-19.9238	6.85243	0.00364273
oar3_OAR1_12009801	1.1153	2.58996	0.666741
oar3_OAR1_12381310	1.74198	2.22943	0.434592
oar3_OAR1_12478803	-0.342533	2.26697	0.879899
oar3_OAR1_12810353	0.0923941	2.79406	0.97362
oar3_OAR1_13736903	2.15525	2.94806	0.464735
oar3_OAR1_13749448	1.91965	3.38356	0.570478
oar3_OAR1_15199238	0.389652	3.35394	0.907512
oar3_OAR1_15593219	0.980855	2.78808	0.724986
oar3_OAR1_15883352	2.04431	2.00166	0.307109
oar3_OAR1_16572161	-1.64604	2.34923	0.483508
oar3_OAR1_17135026	8.73438	3.48877	0.0122946
oar3_OAR1_17291962	-2.05631	4.4565	0.644498
oar3_OAR1_17682607	2.14081	3.42898	0.532411
oar3_OAR1_17873476	-12.6314	9.55429	0.186147
oar3_OAR1_17884634	-0.988445	2.4877	0.691122
oar3_OAR1_18620716	134.09	NA	NA
oar3_OAR1_18839869	0.46877	2.57453	0.85552
oar3_OAR1_19908381	1.11312	1.98908	0.575741
oar3_OAR1_20905961	1.71573	2.07376	0.408038
oar3_OAR1_21152015	3.40923	6.44403	0.596769
oar3_OAR1_21575435	-0.512467	2.84378	0.856991
oar3_OAR1_22861371	7.62944	4.84291	0.115168
oar3_OAR1_22889133	-1.85404	8.93445	0.835607
oar3_OAR1_23332001	2.42399	6.57787	0.712495
oar3_OAR1_23913942	-4.13246	3.10379	0.183049
oar3_OAR1_24023927	0.662892	2.95845	0.822705
oar3_OAR1_24295577	0.0377655	3.60973	0.991653
oar3_OAR1_24544110	3.33296	2.16455	0.123611
oar3_OAR1_24691873	-1.63194	4.59569	0.722513
oar3_OAR1_28055097	0.977502	2.13874	0.647637
oar3_OAR1_28921842	-0.899645	2.60685	0.730013
oar3_OAR1_29393514	3.5231	2.89284	0.223273
oar3_OAR1_29995805	-1.6985	2.24517	0.44934
oar3_OAR1_31135447	-2.08638	2.10824	0.322354
oar3_OAR1_31141641	-2.08638	2.10824	0.322354
oar3_OAR1_31318706	2.63618	2.02164	0.192242
oar3_OAR1_31332553	2.63618	2.02164	0.192242
oar3_OAR1_31339761	2.52042	2.19613	0.251109
oar3_OAR1_32195849	12.3756	6.34913	0.0512738
oar3_OAR1_32454524	6.41315	2.51861	0.0108871
oar3_OAR1_32524690	5.0659	2.60123	0.0514751
oar3_OAR1_32594238	-3.26484	7.01532	0.641654
oar3_OAR1_32594292	-3.26484	7.01532	0.641654
oar3_OAR1_32594346	-4.40793	3.83139	0.249946
oar3_OAR1_32658650	-4.15408	5.42601	0.443922
oar3_OAR1_33885512	1.33597	5.36873	0.803483
oar3_OAR1_34067553	3.70265	6.40138	0.562984
oar3_OAR1_34132108	7.13534	4.74789	0.13288
oar3_OAR1_34318515	-3.58156	3.57633	0.316603
oar3_OAR1_35683721	5.52312	5.39343	0.305814
oar3_OAR1_36135967	-1.46752	1.97461	0.457364
oar3_OAR1_37603418	-0.338966	3.18859	0.915339
oar3_OAR1_37781255	0.82387	2.12821	0.698668
oar3_OAR1_37871664	1.04205	4.40689	0.813076
oar3_OAR1_38031321	-3.3757	5.33838	0.527161
oar3_OAR1_38236426	-0.139048	2.10411	0.947311
oar3_OAR1_39026104	3.18587	8.50781	0.708059
oar3_OAR1_39760614	134.09	NA	NA
oar3_OAR1_39927657	0.903313	2.66659	0.734797
oar3_OAR1_40433037	3.3289	2.08672	0.11065
oar3_OAR1_40646909	4.14387	7.81334	0.595863
oar3_OAR1_40688242	-1.75099	2.16377	0.418382
oar3_OAR1_40819378	-2.4073	2.59426	0.353441
oar3_OAR1_41266771	-6.61583	8.99132	0.461852
oar3_OAR1_41730122	-1.53281	3.64169	0.673824
oar3_OAR1_41855440	23.35	9.51023	0.0140786
oar3_OAR1_42525245	0.971803	7.99537	0.903259
oar3_OAR1_43262723	1.89755	2.1206	0.370884
oar3_OAR1_43291146	0.0937845	2.17628	0.965627
oar3_OAR1_44321627	2.26949	2.05219	0.268775
oar3_OAR1_45107146	6.77371	5.76289	0.239834
oar3_OAR1_45529649	-2.5468	2.00479	0.203957
oar3_OAR1_45605912	1.32554	2.07034	0.522008
OAR1_48373831.1	3.52512	4.33016	0.415595
oar3_OAR1_48183207	2.65351	4.6127	0.565115
oar3_OAR1_49138872	-0.749738	2.21485	0.734983
oar3_OAR1_49695102	-21.3183	9.07329	0.0187954
oar3_OAR1_49926554	1.21252	2.05879	0.555896
oar3_OAR1_50105284	2.64272	2.33305	0.257326
oar3_OAR1_51432748	1.27952	8.76542	0.883942
oar3_OAR1_51600914	-3.76296	2.01527	0.0618699
oar3_OAR1_51609662	-3.76296	2.01527	0.0618699
oar3_OAR1_51628860	-3.67072	1.99843	0.0662393
oar3_OAR1_51645986	-3.67072	1.99843	0.0662393
oar3_OAR1_52105629	-11.4484	6.82313	0.09337
oar3_OAR1_52601623	0.181643	7.2459	0.98
oar3_OAR1_53157952	0.464924	3.11384	0.88131
oar3_OAR1_53456321	0.869949	2.06922	0.674176
oar3_OAR1_53557544	1.4859	2.60193	0.567949
oar3_OAR1_53741841	-1.15214	3.19828	0.718671
oar3_OAR1_53904745	-1.13477	2.19151	0.604597
oar3_OAR1_54489499	-3.36792	2.97512	0.257623
oar3_OAR1_55968047	-1.05546	2.01167	0.599815
oar3_OAR1_57307548	-0.639096	2.14016	0.765229
oar3_OAR1_59513396	0.936268	4.17175	0.822422
OAR1_63572898.1	5.55233	6.08986	0.361909
oar3_OAR1_60314253	3.24844	3.70029	0.380005
oar3_OAR1_61093613	-0.380257	1.9254	0.84344
oar3_OAR1_61298169	-2.13178	1.96153	0.277129
oar3_OAR1_61488600	-0.456636	1.97142	0.816827
oar3_OAR1_61768477	-3.80743	2.0907	0.0685884
oar3_OAR1_61958755	-2.85446	1.98752	0.150947
oar3_OAR1_62014326	-1.74881	2.27879	0.442827
oar3_OAR1_62095201	-1.94163	2.79433	0.487152
oar3_OAR1_62108826	-1.94163	2.79433	0.487152
oar3_OAR1_62221465	0.460089	2.30252	0.841622
oar3_OAR1_62229264	-0.267207	2.14672	0.900941
oar3_OAR1_62241745	-0.267207	2.14672	0.900941
oar3_OAR1_63033854	-1.30158	2.04354	0.524173
oar3_OAR1_64596675	1.78482	2.28593	0.43493
oar3_OAR1_64675987	-1.62468	4.81927	0.736025
oar3_OAR1_65559780	9.13676	8.45215	0.279698
oar3_OAR1_65965887	5.07749	4.73552	0.283624
oar3_OAR1_65966031	5.07749	4.73552	0.283624
oar3_OAR1_65966456	4.4089	6.78304	0.5157
oar3_OAR1_65966534	5.07749	4.73552	0.283624
oar3_OAR1_65966953	5.07749	4.73552	0.283624
oar3_OAR1_66087264	3.46575	1.89865	0.0679443
oar3_OAR1_66407499	1.0462	5.5401	0.850217
oar3_OAR1_66829944	0.42455	2.62959	0.871738
oar3_OAR1_67098035	-9.5733	6.86064	0.162897
oar3_OAR1_67555767	3.27394	2.12438	0.123286
oar3_OAR1_67805807	0.714309	3.25276	0.826182
oar3_OAR1_68005671	8.07162	3.94339	0.0406704
oar3_OAR1_68235119	5.45997	2.31954	0.0185775
oar3_OAR1_68663779	1.26266	3.56362	0.723101
oar3_OAR1_68776536	-4.37143	2.79741	0.11813
oar3_OAR1_68804850	2.00396	2.63777	0.447422
oar3_OAR1_69121904	3.57106	2.11317	0.0910452
oar3_OAR1_69298014	-1.0674	3.08391	0.729253
oar3_OAR1_70057370	-7.1391	3.58014	0.0461432
oar3_OAR1_70616565	-4.53051	6.02449	0.452041
oar3_OAR1_70916183	-3.48035	3.5869	0.331901
oar3_OAR1_70922162	-0.891144	2.07655	0.667816
oar3_OAR1_71349876	-0.164914	2.43451	0.945992
oar3_OAR1_73020862	-0.647263	2.37552	0.785259
oar3_OAR1_73574803	-0.707159	2.45929	0.773694
oar3_OAR1_73670138	2.75431	2.09007	0.187567
OAR1_78960505_X.1	-1.93479	2.08075	0.352448
oar3_OAR1_73977664	0.0471527	3.52203	0.989318
oar3_OAR1_74148496	0.0306126	2.00858	0.98784
oar3_OAR1_74272996	1.09732	2.50741	0.661654
oar3_OAR1_74521152	0.215355	2.25517	0.923923
oar3_OAR1_74824780	7.07183	4.49098	0.115331
oar3_OAR1_76329230	3.01092	4.39543	0.493337
oar3_OAR1_76807995	-0.359052	6.25766	0.954244
oar3_OAR1_76816946	-0.705136	4.21796	0.867233
oar3_OAR1_77593841	3.75569	2.31292	0.104422
OAR1_84034525.1	-1.06734	2.87619	0.710566
oar3_OAR1_78802936	3.90524	5.40985	0.47037
oar3_OAR1_78816029	-0.577371	2.26566	0.79885
oar3_OAR1_79289930	3.12896	3.83258	0.414264
oar3_OAR1_79441248	14.3131	6.80115	0.0353342
oar3_OAR1_80569292	-0.618439	3.33025	0.852677
oar3_OAR1_80688481	1.60403	1.95253	0.411353
OAR1_86394329.1	2.78129	2.10026	0.185417
oar3_OAR1_81463533	2.79652	2.17099	0.197701
oar3_OAR1_81685015	2.21405	6.76371	0.743409
oar3_OAR1_81731065	2.72975	2.94263	0.353587
oar3_OAR1_81867213	-1.15802	5.63093	0.837062
oar3_OAR1_81983388	-13.3521	4.47135	0.00282519
oar3_OAR1_82116801	-1.22188	6.66009	0.854435
oar3_OAR1_82980990	-2.07868	2.15788	0.335399
oar3_OAR1_83389381	-0.124177	3.99944	0.975231
OAR1_89955814.1	-3.64876	4.30949	0.397174
oar3_OAR1_85450457	0.761135	2.20058	0.729434
oar3_OAR1_85637981	0.935189	6.01478	0.876441
oar3_OAR1_85769237	7.36614	7.65174	0.335711
oar3_OAR1_85956642	6.34976	6.91595	0.35855
oar3_OAR1_85965310	0.710038	2.07754	0.732525
oar3_OAR1_86106541	-0.488007	2.19179	0.823806
oar3_OAR1_87752299	1.89925	2.44065	0.436466
oar3_OAR1_87808313	2.55247	6.85047	0.709448
oar3_OAR1_87909412	0.827338	2.40286	0.73061
oar3_OAR1_87914359	0.827338	2.40286	0.73061
oar3_OAR1_87939612	0.827338	2.40286	0.73061
oar3_OAR1_87939687	0.827338	2.40286	0.73061
oar3_OAR1_87943863	0.827338	2.40286	0.73061
oar3_OAR1_88041247	-1.30477	2.24756	0.56156
oar3_OAR1_89656813	0.194344	2.38603	0.935084
oar3_OAR1_89673429	2.86577	2.17773	0.188194
oar3_OAR1_89715920	0.575003	2.11547	0.785769
oar3_OAR1_89716314	0.575003	2.11547	0.785769
oar3_OAR1_89718858	0.575003	2.11547	0.785769
oar3_OAR1_89894499	1.72566	2.0641	0.403137
OAR1_95658466_X.1	1.76669	2.09958	0.400097
oar3_OAR1_92512415	-0.165479	2.21582	0.940469
oar3_OAR1_92704353	2.27295	2.12811	0.285492
oar3_OAR1_92834742	7.68807	4.31825	0.075016
oar3_OAR1_93667861	0.525295	2.18803	0.810271
oar3_OAR1_93671793	0.463301	2.22439	0.835008
oar3_OAR1_93673692	0.588593	2.22316	0.791198
oar3_OAR1_93839012	3.74629	1.94168	0.0536805
oar3_OAR1_93852121	1.30169	2.48978	0.601105
oar3_OAR1_93879277	2.02147	2.7843	0.467824
oar3_OAR1_94329463	2.69482	2.24396	0.229782
oar3_OAR1_94430804	11.2205	9.64122	0.244503
oar3_OAR1_94711018	-1.32064	8.96224	0.882851
oar3_OAR1_95304988	-2.18364	7.57767	0.773218
oar3_OAR1_96320681	3.51523	1.9168	0.0666679
oar3_OAR1_97313041	2.45732	3.09798	0.427662
oar3_OAR1_97358665	2.45732	3.09798	0.427662
oar3_OAR1_97451789	3.33898	3.0496	0.273565
oar3_OAR1_97451948	3.33898	3.0496	0.273565
oar3_OAR1_97772830	-8.75359	4.74895	0.0652898
OAR1_104544639.1	-1.54004	2.11735	0.467018
oar3_OAR1_98560160	2.3754	5.91421	0.687947
oar3_OAR1_98777351	-1.57868	2.34771	0.501307
oar3_OAR1_99222912	3.49873	1.93474	0.0705486
oar3_OAR1_101181219	3.7112	3.45864	0.28326
oar3_OAR1_101331928	-0.317144	2.23825	0.887323
oar3_OAR1_102368339	0.54697	5.80619	0.924947
oar3_OAR1_103428136	-2.57163	8.88642	0.772284
oar3_OAR1_103623514	-3.02161	2.40165	0.208342
oar3_OAR1_103731768	1.1044	2.4074	0.64641
oar3_OAR1_104144440	-2.51614	2.69007	0.349613
oar3_OAR1_104668682	-5.01856	1.99809	0.0120157
oar3_OAR1_106144541	2.06016	3.56039	0.562837
oar3_OAR1_106459721	6.23802	8.50764	0.463421
oar3_OAR1_106598240	-3.40784	2.32201	0.142206
oar3_OAR1_106824750	-2.69818	2.02943	0.183674
oar3_OAR1_106825229	-2.72914	2.0323	0.17931
oar3_OAR1_107852227	-4.23505	1.8103	0.0193141
oar3_OAR1_107852360	-4.22549	1.78569	0.0179666
oar3_OAR1_108566918	1.51533	2.50217	0.544777
oar3_OAR1_108728727	-1.51456	6.15233	0.805545
oar3_OAR1_108944969	-3.21022	2.21137	0.146589
oar3_OAR1_108947090	-3.66612	2.22163	0.0989044
oar3_OAR1_109060814	2.2683	2.02094	0.261693
s28234.1	0.694248	2.15701	0.747562
oar3_OAR1_109140345	2.00594	7.43152	0.787219
oar3_OAR1_109381901	2.17985	2.8366	0.442207
oar3_OAR1_109470742	0.369477	5.55512	0.946971
oar3_OAR1_110160726	0.851395	1.98312	0.667689
oar3_OAR1_110288305	1.13831	2.73693	0.677477
oar3_OAR1_110415267	-0.750853	1.86479	0.687207
oar3_OAR1_110432131	6.30111	5.9699	0.291206
oar3_OAR1_110581406	-2.4471	7.43557	0.742075
oar3_OAR1_111788064	-1.44205	2.1039	0.493078
oar3_OAR1_111798423	1.16881	1.98921	0.556815
oar3_OAR1_111799260	1.16881	1.98921	0.556815
oar3_OAR1_111799617	-2.62641	1.96453	0.181251
oar3_OAR1_111844473	-1.32288	3.22813	0.681955
oar3_OAR1_112888435	2.4455	2.87146	0.394405
oar3_OAR1_113713217	1.22189	5.53775	0.825367
oar3_OAR1_114372703	-1.4976	3.03288	0.621456
OAR1_124056189.1	0.735311	2.06037	0.72118
oar3_OAR1_115327089	-3.34508	4.30344	0.436979
oar3_OAR1_115624384	134.09	NA	NA
oar3_OAR1_116015232	0.615001	4.73746	0.896712
oar3_OAR1_116115713	-11.5497	4.65856	0.013166
oar3_OAR1_116195617	-1.48902	2.58445	0.564517
oar3_OAR1_116563660	-2.42022	2.56051	0.344552
oar3_OAR1_116565913	-2.68328	2.56369	0.295262
oar3_OAR1_117441549	3.93658	5.04573	0.435284
oar3_OAR1_118063089	0.651201	2.20786	0.768034
oar3_OAR1_118310479	134.09	NA	NA
oar3_OAR1_119090723	1.74193	6.72402	0.795588
oar3_OAR1_119116327	-0.971833	2.90257	0.737763
s00684.1	-0.977804	3.05571	0.748974
oar3_OAR1_120199259	0.226283	4.04635	0.955403
oar3_OAR1_120215145	-1.29743	2.21287	0.557666
oar3_OAR1_120985395	-4.25927	5.1052	0.404112
oar3_OAR1_121168066	-0.468253	2.12279	0.825417
oar3_OAR1_121847305	-2.78661	3.9746	0.483238
oar3_OAR1_122321802	-4.74476	1.99322	0.0172918
OAR1_132826186.1	-3.43411	4.88107	0.481709
oar3_OAR1_122730306	0.0423672	3.96201	0.991468
oar3_OAR1_123245388	-0.226547	2.04054	0.911598
OAR1_133535707.1	0.226547	2.04054	0.911598
oar3_OAR1_123299819	0.773468	2.07073	0.708758
oar3_OAR1_123665545	134.09	NA	NA
oar3_OAR1_123705412	11.1623	7.91634	0.158531
oar3_OAR1_123707016	-1.78542	2.10579	0.396515
oar3_OAR1_124443009	1.95536	4.14708	0.637282
oar3_OAR1_124588532	-5.61523	3.95422	0.15559
oar3_OAR1_124606233	5.00413	9.59139	0.601857
oar3_OAR1_124937571	-4.42873	7.81367	0.570855
oar3_OAR1_125101415	-2.59909	1.91899	0.175608
oar3_OAR1_125201045	-4.26601	2.09241	0.0414696
oar3_OAR1_125246068	4.12649	1.8613	0.0266238
oar3_OAR1_125394347	-6.26293	7.76652	0.420012
oar3_OAR1_125858004	-5.63836	4.66519	0.226815
oar3_OAR1_126206063	1.58697	7.81959	0.839176
oar3_OAR1_126652462	1.14595	6.31128	0.855919
s37315.1	-1.26974	2.62673	0.628819
oar3_OAR1_128297232	0.864814	2.55261	0.734764
OAR1_139235849.1	5.67585	3.52719	0.107579
oar3_OAR1_128539079	-0.414871	2.24127	0.853146
oar3_OAR1_128773548	-1.81402	2.77616	0.513481
oar3_OAR1_129026741	-8.42437	5.85705	0.150341
oar3_OAR1_129428977	-2.63592	2.08679	0.206537
oar3_OAR1_129430258	-2.61589	2.08543	0.209709
oar3_OAR1_129482610	-1.03875	2.39476	0.664465
oar3_OAR1_129493064	-2.50145	2.07046	0.226987
oar3_OAR1_130185209	-0.951801	1.99903	0.633981
oar3_OAR1_130557229	-0.533467	2.60923	0.837999
oar3_OAR1_130776902	10.1945	7.38554	0.167483
oar3_OAR1_130811582	-1.18497	2.24162	0.597068
oar3_OAR1_132346834	-1.59028	6.76597	0.814178
oar3_OAR1_132964053	8.01137	8.67379	0.355679
oar3_OAR1_133612008	-1.54698	3.45915	0.65472
oar3_OAR1_134604201	-0.125801	3.75045	0.973242
oar3_OAR1_134693040	1.70363	2.28721	0.456361
oar3_OAR1_134706724	-0.793008	2.06553	0.701034
oar3_OAR1_134711158	-0.793008	2.06553	0.701034
oar3_OAR1_135156419	-1.7665	2.82621	0.531943
oar3_OAR1_135191687	-2.6785	2.27212	0.238456
oar3_OAR1_135986369	2.4266	2.06404	0.239732
oar3_OAR1_136002617	-4.73483	2.15386	0.0279275
oar3_OAR1_136219978	-5.42665	6.25429	0.385576
oar3_OAR1_136222601	-5.42665	6.25429	0.385576
oar3_OAR1_136844984	3.21987	1.91263	0.0922824
oar3_OAR1_136871129	2.38944	3.2309	0.459567
oar3_OAR1_137134751	7.33916	6.12656	0.230946
oar3_OAR1_137340065	1.85933	2.97881	0.532506
oar3_OAR1_138022720	2.65088	2.95617	0.369865
oar3_OAR1_138258705	5.08128	3.53934	0.1511
oar3_OAR1_138409739	11.2753	6.43456	0.0797219
oar3_OAR1_138414364	-1.81858	2.2798	0.425049
oar3_OAR1_138645692	-1.95427	2.16936	0.367668
oar3_OAR1_138698437	-0.394198	2.98585	0.894967
oar3_OAR1_138784112	-0.506814	1.99892	0.799848
oar3_OAR1_139517105	1.20078	2.10996	0.569289
oar3_OAR1_139700419	1.77164	2.48122	0.475215
oar3_OAR1_140042062	1.04427	2.79429	0.708615
oar3_OAR1_140788202	-7.38042	3.72289	0.0474295
oar3_OAR1_141203405	4.6055	4.07815	0.258767
oar3_OAR1_142208792	4.61513	9.57445	0.629788
oar3_OAR1_142575155	2.43771	4.47807	0.586191
oar3_OAR1_143263206	-1.66661	4.09158	0.683769
OAR1_154773125.1	1.55494	2.45226	0.526025
oar3_OAR1_143849198	1.01293	2.63274	0.700426
oar3_OAR1_144197071	-2.16756	1.98435	0.27469
OAR1_156411137.1	-0.222353	2.69658	0.934283
oar3_OAR1_145501469	-3.54001	5.68296	0.53334
oar3_OAR1_145592000	4.9722	5.8342	0.394075
oar3_OAR1_145859505	-1.20167	1.96991	0.541855
oar3_OAR1_146170869	3.20778	2.39123	0.179766
oar3_OAR1_146295834	-2.16459	3.94461	0.583181
oar3_OAR1_146970311	-0.60064	2.31011	0.79486
OAR1_159080734_X.1	-2.75136	2.26741	0.224963
oar3_OAR1_147284717	-0.578335	1.95757	0.767661
oar3_OAR1_147304092	-3.58273	2.16572	0.0980684
oar3_OAR1_147307668	-3.58273	2.16572	0.0980684
oar3_OAR1_147624464	-1.26899	2.02255	0.530384
OAR1_160143931_X.1	-7.48817	6.58641	0.255575
oar3_OAR1_149565584	-0.528625	2.02509	0.794064
oar3_OAR1_149853679	1.73658	3.12925	0.578928
oar3_OAR1_149888250	7.69234	7.98523	0.335387
OAR1_164454098.1	-1.4999	5.83076	0.796995
oar3_OAR1_153136235	-3.8292	4.02749	0.341723
oar3_OAR1_153144715	-4.06572	4.16801	0.329333
oar3_OAR1_153990751	1.65024	3.27117	0.613925
oar3_OAR1_155202804	-0.496029	5.581	0.929179
oar3_OAR1_155589729	-2.49236	2.08086	0.231013
OAR1_168024436.1	-4.78841	3.07428	0.119335
oar3_OAR1_156547069	1.92866	2.05598	0.348206
oar3_OAR1_158162027	4.82231	8.51848	0.571326
oar3_OAR1_158179995	-0.980662	7.82245	0.900235
oar3_OAR1_159900446	-8.69713	9.97989	0.3835
oar3_OAR1_160046856	-0.599637	2.82504	0.831906
oar3_OAR1_160632796	-9.06847	4.96223	0.0676246
oar3_OAR1_160873795	-2.06402	5.49214	0.707055
oar3_OAR1_161255855	-0.227515	2.28622	0.920729
oar3_OAR1_161277080	0.910837	2.35462	0.698882
oar3_OAR1_161303811	-3.21383	3.00538	0.284908
oar3_OAR1_161985746	-0.571032	2.0227	0.777705
oar3_OAR1_162141675	-3.56036	5.17756	0.491672
OAR1_174976013.1	5.01484	3.85414	0.193205
oar3_OAR1_162349305	2.8925	2.60475	0.266796
oar3_OAR1_162387099	3.56938	2.27183	0.116148
oar3_OAR1_162675814	1.47694	3.40372	0.664347
oar3_OAR1_162838825	3.60953	2.12618	0.0895724
oar3_OAR1_163729115	-0.756691	3.32053	0.819737
oar3_OAR1_163967110	0.267623	5.28315	0.9596
oar3_OAR1_164034351	-2.16679	2.13241	0.309571
oar3_OAR1_164034788	-2.16679	2.13241	0.309571
s06854.1	-2.36601	6.26792	0.705817
oar3_OAR1_165992604	0.77489	4.04367	0.848032
oar3_OAR1_166179491	-14.4725	6.89454	0.0358056
oar3_OAR1_166270039	0.904591	3.01933	0.764482
oar3_OAR1_166270662	0.660756	3.00698	0.826073
oar3_OAR1_166540206	1.14932	5.59715	0.837307
oar3_OAR1_168891259	-1.47607	2.47029	0.550153
oar3_OAR1_168951668	0.44198	2.10366	0.83359
oar3_OAR1_168954976	0.44198	2.10366	0.83359
oar3_OAR1_169210950	0.647775	2.20541	0.768971
oar3_OAR1_169417811	-3.15407	5.97675	0.597691
oar3_OAR1_169698969	13.4491	7.85283	0.0867782
oar3_OAR1_170025478	3.01136	5.86746	0.60779
oar3_OAR1_170964787	3.80815	2.87449	0.185235
oar3_OAR1_171586736	1.63875	2.32672	0.481235
oar3_OAR1_172552108	-1.3706	2.41376	0.570151
oar3_OAR1_172671435	-1.81067	2.04106	0.375014
oar3_OAR1_172934879	-2.04129	3.37792	0.54564
oar3_OAR1_173012504	5.23555	5.56434	0.346751
oar3_OAR1_174047973	0.873358	7.66679	0.909306
oar3_OAR1_174135075	0.309945	2.84592	0.913275
oar3_OAR1_174164396	1.03392	1.96673	0.599094
oar3_OAR1_174570497	1.90968	6.21479	0.758631
oar3_OAR1_174687068	15.5556	9.50166	0.1016
oar3_OAR1_176026114	9.70289	4.90887	0.0480865
oar3_OAR1_176080539	7.06525	3.85441	0.0667976
oar3_OAR1_176339288	-1.79127	3.23225	0.57945
oar3_OAR1_176339486	-2.09221	3.07883	0.496791
oar3_OAR1_176523060	-3.59817	6.25284	0.56499
oar3_OAR1_176534002	5.37068	3.32686	0.106454
oar3_OAR1_177293381	1.73195	8.91352	0.845936
oar3_OAR1_177711014	-1.39869	2.38229	0.557122
oar3_OAR1_178823719	7.63203	3.11562	0.0143015
oar3_OAR1_179240348	0.216783	2.15017	0.919692
oar3_OAR1_179822838	4.6587	3.28865	0.1566
oar3_OAR1_179855452	5.36959	5.87986	0.361128
oar3_OAR1_180305935	2.59484	3.13192	0.40738
oar3_OAR1_180349532	8.69185	5.80258	0.134152
OAR1_195413734_X.1	-0.129692	9.77432	0.989414
oar3_OAR1_181171647	2.97427	3.54174	0.401035
oar3_OAR1_181184955	2.93604	3.54418	0.407438
oar3_OAR1_181384539	0.810149	6.75923	0.904595
oar3_OAR1_181402288	-1.23622	5.39485	0.818754
oar3_OAR1_181655353	-6.90277	3.46385	0.046283
oar3_OAR1_182218127	-0.569209	3.05007	0.851957
oar3_OAR1_182627539	-2.69506	3.38746	0.426266
OAR1_197593478.1	8.6335	3.90459	0.0270277
oar3_OAR1_183235385	5.81668	3.80175	0.126016
oar3_OAR1_183373465	-4.38892	5.96421	0.461806
oar3_OAR1_183693197	-0.396595	2.01451	0.84393
s13227.1	2.44092	6.89619	0.723375
oar3_OAR1_184972231	0.0383995	2.34565	0.986939
oar3_OAR1_185061114	2.28306	2.57371	0.375041
oar3_OAR1_185075823	2.28306	2.57371	0.375041
oar3_OAR1_186002938	-2.99008	4.67175	0.52215
oar3_OAR1_186131424	-0.0305968	5.54989	0.995601
oar3_OAR1_186466838	-0.834023	2.18986	0.70331
oar3_OAR1_186840412	-2.52792	5.49908	0.645732
oar3_OAR1_187560753	7.86484	5.21374	0.131431
oar3_OAR1_187631830	-1.99149	2.04023	0.32901
oar3_OAR1_187632328	-1.99149	2.04023	0.32901
oar3_OAR1_189461161	-3.70285	2.09442	0.0770678
OAR1_204473797.1	7.70751	3.12169	0.0135484
oar3_OAR1_190937650	1.57909	2.43928	0.517399
oar3_OAR1_191545971	1.82975	3.27868	0.576793
oar3_OAR1_191825341	0.952866	9.98986	0.92401
oar3_OAR1_192409695	-1.57929	5.90527	0.789132
oar3_OAR1_192970013	-1.32901	3.04485	0.66249
oar3_OAR1_193162995	2.1939	2.25617	0.330851
oar3_OAR1_193504314	-3.64745	2.76844	0.187667
oar3_OAR1_193963339	-0.271044	2.34144	0.907843
oar3_OAR1_194045407	0.0979171	1.98633	0.960684
oar3_OAR1_194182907	8.36062	4.93535	0.0902599
oar3_OAR1_194421641	3.02778	1.9395	0.118497
oar3_OAR1_194559497	-5.40027	4.31023	0.210243
oar3_OAR1_195173494	-2.77983	2.04426	0.173886
oar3_OAR1_195307141	0.468139	3.69381	0.899149
oar3_OAR1_195534025	-1.22054	2.41377	0.613097
oar3_OAR1_195730673	7.45883	5.15547	0.147958
oar3_OAR1_195969939	-1.14298	4.08191	0.779469
oar3_OAR1_196759044	-3.14102	2.26346	0.165227
oar3_OAR1_197111000	-1.69073	2.69275	0.53008
oar3_OAR1_197287484	-1.97715	1.98588	0.319444
oar3_OAR1_197443541	-2.48412	3.90464	0.524647
oar3_OAR1_198141742	134.09	NA	NA
oar3_OAR1_198877719	3.37763	2.77906	0.224219
oar3_OAR1_199853068	3.12006	3.96303	0.431111
oar3_OAR1_199908167	1.71193	2.31983	0.460541
oar3_OAR1_200078386	4.80133	4.95446	0.332499
oar3_OAR1_200693357	-4.76914	7.02861	0.497434
oar3_OAR1_200712764	2.88675	2.0942	0.168064
oar3_OAR1_200959019	6.19413	4.26757	0.146657
oar3_OAR1_201216052	-2.41258	4.35619	0.579696
oar3_OAR1_201439662	0.233997	2.2151	0.91587
oar3_OAR1_202049062	-10.15	3.30246	0.00211574
oar3_OAR1_202802562	-1.95314	4.02392	0.627404
oar3_OAR1_203033581	-2.75729	2.2108	0.212329
oar3_OAR1_203264277	9.40614	3.8917	0.0156501
oar3_OAR1_204583969	-2.15601	2.62829	0.41204
oar3_OAR1_204625573	-5.42049	2.32442	0.0197021
oar3_OAR1_205485447	1.21271	3.78458	0.74864
oar3_OAR1_205689877	-6.24388	3.75762	0.096581
oar3_OAR1_205845025	1.72979	2.04955	0.398679
oar3_OAR1_206641169	2.75827	2.19688	0.209284
oar3_OAR1_206888564	-13.6113	7.73662	0.07852
oar3_OAR1_207318494	-2.3658	2.35002	0.314072
oar3_OAR1_208022409	-0.567247	2.32511	0.807257
oar3_OAR1_208132845	0.00972217	3.10069	0.997498
oar3_OAR1_209509761	8.21237	4.6638	0.0782598
oar3_OAR1_209969573	4.59923	3.3047	0.164007
oar3_OAR1_210244000	2.64175	1.97449	0.180916
oar3_OAR1_212003333	0.426902	2.0596	0.835796
oar3_OAR1_212170528	0.479386	3.51887	0.891637
oar3_OAR1_212605160	-2.81808	2.2826	0.216982
oar3_OAR1_212897375	-0.00750381	3.29929	0.998185
oar3_OAR1_212898864	-0.896319	2.18161	0.681181
oar3_OAR1_213931459	-3.62442	3.63136	0.318236
oar3_OAR1_214539797	7.168	2.01734	0.000380584
oar3_OAR1_214854331	-3.26986	6.92057	0.636581
oar3_OAR1_215513818	14.8681	6.50843	0.0223456
oar3_OAR1_215610559	134.09	NA	NA
oar3_OAR1_215627426	0.4447	2.70335	0.869338
oar3_OAR1_215703061	-11.7683	7.91396	0.137006
oar3_OAR1_216641225	0.359932	2.58667	0.889332
oar3_OAR1_217004190	-2.04814	2.32438	0.378236
oar3_OAR1_217225988	0.338057	2.20366	0.878077
oar3_OAR1_217555799	1.47916	2.11493	0.484307
oar3_OAR1_217565238	1.82477	2.12949	0.391498
oar3_OAR1_217921335	12.5106	6.8335	0.0671345
oar3_OAR1_217987866	1.95974	5.53722	0.723398
oar3_OAR1_217995792	1.88029	3.66355	0.607782
oar3_OAR1_220223435	1.46198	2.17962	0.502381
oar3_OAR1_221373081	3.41781	7.23569	0.636674
oar3_OAR1_221486104	3.4638	2.12284	0.102747
oar3_OAR1_221604961	1.68338	2.67957	0.529855
oar3_OAR1_222259275	-0.0534747	2.0819	0.979508
s22335.1	-2.16102	2.11478	0.306845
oar3_OAR1_223439234	-2.16102	2.11478	0.306845
oar3_OAR1_223484997	-5.05574	6.91463	0.464678
oar3_OAR1_223518920	-1.00743	2.17974	0.643951
oar3_OAR1_225605385	1.30052	2.48443	0.600649
oar3_OAR1_225687756	3.72728	2.14165	0.0817923
oar3_OAR1_226216964	0.428587	2.41746	0.859282
oar3_OAR1_227060238	2.53337	3.53148	0.473147
oar3_OAR1_227891007	3.52886	2.14814	0.100435
oar3_OAR1_228042832	-0.632635	2.3061	0.78383
oar3_OAR1_228144501	2.79826	2.58607	0.27923
oar3_OAR1_229050174	3.98348	2.36309	0.0918521
oar3_OAR1_229071910	-4.84347	6.45373	0.452959
oar3_OAR1_229147309	-0.523896	1.99786	0.793145
oar3_OAR1_229620629	-4.42206	9.87912	0.65443
oar3_OAR1_229715724	4.90324	7.37336	0.506054
oar3_OAR1_229740651	4.90324	7.37336	0.506054
oar3_OAR1_229742802	4.90324	7.37336	0.506054
oar3_OAR1_229814886	-3.71181	2.07076	0.0730559
oar3_OAR1_230074662	-0.407349	2.26147	0.857054
oar3_OAR1_230225399	0.86832	4.27615	0.839087
oar3_OAR1_230570441	-2.00075	2.56748	0.435823
oar3_OAR1_230640432	0.693692	2.14536	0.746434
oar3_OAR1_231469993	1.23209	2.94715	0.675903
oar3_OAR1_231472934	1.23209	2.94715	0.675903
oar3_OAR1_231474945	1.23209	2.94715	0.675903
oar3_OAR1_231476117	1.23209	2.94715	0.675903
oar3_OAR1_231576616	-0.768979	2.89652	0.790637
oar3_OAR1_232149500	1.76867	2.39682	0.460562
oar3_OAR1_232303262	-1.49842	2.09005	0.473417
oar3_OAR1_232313816	-1.61756	2.09348	0.439719
oar3_OAR1_232323346	-7.34038	3.6454	0.0440515
oar3_OAR1_232355854	6.35811	4.17652	0.127922
oar3_OAR1_232448807	6.35811	4.17652	0.127922
oar3_OAR1_232881715	-3.60055	2.5287	0.154483
oar3_OAR1_233000110	-3.45116	3.21212	0.282635
oar3_OAR1_233130372	-0.908287	2.6265	0.72948
oar3_OAR1_233184850	5.58879	5.19431	0.281952
oar3_OAR1_233262394	-2.31566	4.36122	0.595443
oar3_OAR1_233670932	2.19217	2.16517	0.311313
oar3_OAR1_233819433	-6.91409	6.25615	0.269087
oar3_OAR1_234720203	4.33312	2.95038	0.141923
oar3_OAR1_234720664	-1.84454	7.12404	0.795698
oar3_OAR1_235254884	2.76622	2.25868	0.220685
oar3_OAR1_237574212	-2.09613	2.63089	0.425604
OAR1_257333383.1	-10.6695	5.39575	0.0479972
oar3_OAR1_238930707	-0.440942	2.45678	0.857561
oar3_OAR1_238966489	-3.44268	6.51067	0.596962
oar3_OAR1_239204368	0.736677	3.30488	0.823609
oar3_OAR1_239681405	-2.41275	2.16876	0.265924
oar3_OAR1_239681875	-2.23838	2.12107	0.291285
oar3_OAR1_240371533	-3.6441	3.42695	0.287616
oar3_OAR1_240404448	-2.86927	3.35502	0.392432
OAR1_260394119.1	0.440633	2.10207	0.833965
oar3_OAR1_240903777	0.942977	2.12848	0.657744
oar3_OAR1_240906494	1.00396	2.1338	0.637994
oar3_OAR1_241169006	7.34076	3.85782	0.0570633
oar3_OAR1_241200571	1.52904	2.19349	0.485751
oar3_OAR1_242712313	-1.48786	3.93431	0.705301
oar3_OAR1_243084536	-2.38979	2.05191	0.244154
oar3_OAR1_243156565	3.65044	4.74151	0.441365
oar3_OAR1_243174978	1.82566	4.85834	0.707081
oar3_OAR1_243183648	1.82566	4.85834	0.707081
oar3_OAR1_243214364	0.62158	2.02901	0.759341
oar3_OAR1_243269184	-5.92669	2.96638	0.0457215
oar3_OAR1_243282817	-1.37627	1.94566	0.479346
oar3_OAR1_243409276	-4.30186	2.29138	0.0604619
oar3_OAR1_243519942	-4.26205	3.90873	0.27554
oar3_OAR1_244455244	-4.71973	6.12318	0.440828
OAR1_264734445.1	-1.58436	2.75789	0.565641
oar3_OAR1_245668521	-0.992483	2.04027	0.62665
oar3_OAR1_245679213	0.370785	6.46683	0.954277
oar3_OAR1_246541908	-4.53567	2.73785	0.0975896
oar3_OAR1_246602187	-4.66018	2.34677	0.0470574
oar3_OAR1_249247574	7.70039	3.40895	0.023891
oar3_OAR1_250377905	2.41012	2.47586	0.330329
oar3_OAR1_250413849	3.22376	2.32443	0.165471
oar3_OAR1_251567211	5.9007	7.65644	0.440894
oar3_OAR1_251979219	1.71506	8.73149	0.84428
oar3_OAR1_251993694	1.71506	8.73149	0.84428
oar3_OAR1_252076630	-0.618121	2.82882	0.827033
oar3_OAR1_252077446	-0.618121	2.82882	0.827033
oar3_OAR1_252096173	-0.618121	2.82882	0.827033
oar3_OAR1_252109830	0.182919	2.21448	0.934169
oar3_OAR1_252544510	3.55128	2.8875	0.218742
oar3_OAR1_252569767	4.47904	6.98299	0.521249
oar3_OAR1_252586448	-0.428568	2.13816	0.841138
oar3_OAR1_252604601	1.73914	4.61657	0.706384
oar3_OAR1_252696618	-0.998942	2.22192	0.65301
oar3_OAR1_253013976	-1.92681	2.10358	0.359682
oar3_OAR1_253435568	-1.93428	2.12119	0.361828
oar3_OAR1_253915429	134.09	NA	NA
oar3_OAR1_254355302	3.04546	2.73219	0.264995
oar3_OAR1_254362369	3.04546	2.73219	0.264995
oar3_OAR1_254364678	3.04546	2.73219	0.264995
oar3_OAR1_254373726	2.73694	2.738	0.317498
oar3_OAR1_254479743	3.04546	2.73219	0.264995
oar3_OAR1_254498646	-3.65058	2.91287	0.210113
oar3_OAR1_254642513	0.329168	1.95679	0.866412
oar3_OAR1_254682694	0.845488	2.08539	0.685158
oar3_OAR1_254714030	-3.19638	2.15203	0.137469
oar3_OAR1_254717064	-3.19638	2.15203	0.137469
oar3_OAR1_254751012	-0.983595	2.12175	0.642951
oar3_OAR1_254766574	-0.983595	2.12175	0.642951
oar3_OAR1_256240606	0.0731831	2.35301	0.975188
oar3_OAR1_256962822	2.94594	1.89856	0.120742
oar3_OAR1_257216046	134.09	NA	NA
oar3_OAR1_258108425	1.03783	2.16168	0.631154
oar3_OAR1_258344277	2.87214	3.31991	0.386969
OAR1_279313513.1	-3.05885	2.30549	0.184585
oar3_OAR1_258631116	0.65961	2.12554	0.756313
oar3_OAR1_258925532	2.27621	2.41103	0.345126
OAR1_280464588.1	5.26078	4.77468	0.270545
oar3_OAR1_259321552	134.09	NA	NA
oar3_OAR1_259438331	6.53389	4.05928	0.107481
oar3_OAR1_259570559	8.73098	9.04359	0.334328
OAR1_281237981.1	0.918219	3.2488	0.777458
oar3_OAR1_259983854	0.902432	3.40102	0.790746
oar3_OAR1_260129666	2.27314	2.09474	0.277848
oar3_OAR1_260415610	0.835359	3.22541	0.79564
oar3_OAR1_260468743	0.0787981	2.55592	0.975405
oar3_OAR1_260479351	4.52922	6.53605	0.488335
oar3_OAR1_261162335	-1.67091	2.31	0.469472
oar3_OAR1_261177616	4.06112	6.25945	0.516469
oar3_OAR1_261367066	2.29507	2.52926	0.36419
oar3_OAR1_261714041	-0.195161	5.83748	0.97333
oar3_OAR1_262273678	0.427808	5.20375	0.934479
oar3_OAR1_262337310	-0.974813	2.74153	0.72216
oar3_OAR1_262550371	3.16235	2.33156	0.174995
oar3_OAR1_263107774	3.30729	6.10986	0.588298
oar3_OAR1_263199882	-0.18238	2.03268	0.928507
oar3_OAR1_263370810	-3.11647	5.17513	0.54704
oar3_OAR1_263377483	-2.42794	5.14594	0.637058
oar3_OAR1_263667096	-10.1811	7.09568	0.151337
oar3_OAR1_263782431	2.45786	2.0418	0.228679
oar3_OAR1_263798000	2.83252	2.07252	0.171719
oar3_OAR1_264031116	2.07752	1.98539	0.295375
oar3_OAR1_264072401	2.31242	1.99396	0.246166
OAR1_286637130.1	-5.57166	4.08426	0.172511
oar3_OAR1_265037548	-5.34795	3.54058	0.130922
oar3_OAR1_265602690	1.49146	4.96545	0.763897
oar3_OAR1_265713077	6.03341	4.13576	0.144609
oar3_OAR1_266035959	-4.87825	3.33055	0.143003
oar3_OAR1_266463278	-0.519234	2.43229	0.830956
oar3_OAR1_266966266	3.57951	7.8114	0.646778
oar3_OAR1_267439245	-0.69831	4.46481	0.875715
oar3_OAR1_268259733	-11.322	8.55674	0.185781
oar3_OAR1_268632842	-2.87018	9.65737	0.766313
oar3_OAR1_268716181	-0.7512	5.43326	0.890035
oar3_OAR1_268928854	1.33733	1.88489	0.478014
oar3_OAR1_269169072	0.189059	5.29158	0.971499
oar3_OAR1_269545447	0.194173	2.96844	0.947846
oar3_OAR1_270358539	-11.8311	8.58359	0.168098
oar3_OAR1_270420887	-6.39321	9.72697	0.51101
oar3_OAR1_271021137	5.47079	8.19711	0.504514
oar3_OAR1_271425266	-2.05863	3.66284	0.574095
OAR1_293977463_X.1	-6.11782	4.41715	0.166047
oar3_OAR1_271809891	0.970866	2.18653	0.657028
oar3_OAR1_272068735	-0.175618	4.33214	0.967664
oar3_OAR1_272564121	4.86482	2.07196	0.018878
oar3_OAR1_272824777	-7.6796	7.86196	0.328666
OAR1_295977280.1	-2.58987	2.97379	0.383809
oar3_OAR1_273560480	-10.5541	10.4711	0.313491
oar3_OAR1_273766354	3.65014	2.01716	0.0703671
oar3_OAR1_273987756	-2.68635	4.23005	0.525387
oar3_OAR1_274001909	-0.997389	6.752	0.882566
oar3_OAR1_274096338	-0.166758	2.89932	0.954134
oar3_OAR1_274395628	-2.58933	3.28284	0.43026
oar3_OAR1_274531863	1.26567	2.16973	0.55967
oar3_OAR1_274583676	10.4145	3.97941	0.00886848
oar3_OAR2_60570	0.832232	2.03181	0.682098
oar3_OAR2_64460	6.57719	4.60524	0.153235
oar3_OAR2_245067	5.49886	4.91128	0.262868
oar3_OAR2_262433	6.9874	4.2259	0.0982352
oar3_OAR2_1225593	0.469417	7.36309	0.949167
oar3_OAR2_2041327	-2.45845	2.077	0.236549
oar3_OAR2_2085021	-2.71497	4.91013	0.58031
oar3_OAR2_2085553	134.09	NA	NA
oar3_OAR2_2534640	1.84942	3.27528	0.572304
oar3_OAR2_2817877	1.72516	2.32145	0.457396
oar3_OAR2_3394598	1.17305	6.14271	0.848552
oar3_OAR2_3404503	-0.850919	4.0634	0.834128
OAR2_2900992.1	3.24907	2.13545	0.128136
oar3_OAR2_3587738	1.22927	2.02972	0.544755
oar3_OAR2_4052785	2.80743	2.3442	0.23107
oar3_OAR2_5063518	-2.84216	3.10999	0.36078
oar3_OAR2_5412977	-0.588579	4.08864	0.885536
oar3_OAR2_5556786	4.85738	7.59084	0.522238
s12815.1	-2.49803	2.76272	0.365894
oar3_OAR2_6296383	1.81034	3.93006	0.645058
oar3_OAR2_6364865	-6.99106	3.34608	0.0366785
oar3_OAR2_6461883	1.07405	3.69905	0.771543
oar3_OAR2_7029769	3.82067	7.48294	0.609643
oar3_OAR2_8102359	-1.40815	2.2454	0.530578
oar3_OAR2_8568574	-1.0559	2.14636	0.622754
oar3_OAR2_8907710	2.23157	2.06759	0.28045
oar3_OAR2_8927126	2.23157	2.06759	0.28045
oar3_OAR2_10557586	2.74962	1.92721	0.153657
oar3_OAR2_11421839	-3.02722	1.93741	0.118169
oar3_OAR2_11453788	1.67677	6.67721	0.801723
oar3_OAR2_12447922	-1.27992	2.63998	0.627803
oar3_OAR2_12492423	-3.0654	2.69921	0.256095
DU326574_557.1	-3.0654	2.69921	0.256095
oar3_OAR2_12495788	-3.0654	2.69921	0.256095
oar3_OAR2_12598771	-2.30058	1.99364	0.248515
oar3_OAR2_12728705	-2.68621	2.08638	0.197922
oar3_OAR2_13391473	2.08765	2.03062	0.30391
oar3_OAR2_13470569	6.08184	4.46048	0.172727
oar3_OAR2_13541504	1.01488	5.79785	0.861045
oar3_OAR2_14050785	2.71432	3.29305	0.409794
oar3_OAR2_14699238	-1.04083	3.17984	0.743423
oar3_OAR2_14994882	1.54113	2.08535	0.45989
oar3_OAR2_15144855	-2.31523	2.02561	0.253047
oar3_OAR2_15909435	-3.56098	6.26385	0.569698
oar3_OAR2_15994209	-0.651595	1.94384	0.737467
oar3_OAR2_16329281	-3.34042	2.80666	0.233977
OAR2_15913482.1	-3.78244	2.28058	0.097208
oar3_OAR2_16924770	-16.5704	6.40398	0.00966702
oar3_OAR2_17344148	-1.86858	2.33311	0.423192
oar3_OAR2_17538688	5.45257	4.15298	0.189207
OAR2_17384136.1	2.9022	2.52817	0.250991
oar3_OAR2_18319668	-0.030359	3.00966	0.991952
oar3_OAR2_18371761	-2.57137	2.56232	0.315606
oar3_OAR2_18734897	-2.10613	2.76279	0.44587
oar3_OAR2_18735200	-3.87895	5.52558	0.48268
oar3_OAR2_19321389	0.272845	2.10964	0.897095
OAR2_20088753.1	3.29016	4.7119	0.485011
oar3_OAR2_20128610	-4.37171	2.51328	0.0819567
oar3_OAR2_20464306	-5.87606	2.6083	0.0242701
oar3_OAR2_21018536	-0.137137	2.99438	0.963471
oar3_OAR2_21238657	-3.38879	2.07325	0.102147
oar3_OAR2_21238889	-3.36531	2.07322	0.10454
oar3_OAR2_21248296	-3.38879	2.07325	0.102147
oar3_OAR2_21322070	-1.87256	2.09535	0.371497
oar3_OAR2_21451753	-0.971668	2.32444	0.675931
oar3_OAR2_21487764	-0.141607	1.98379	0.943094
oar3_OAR2_21618983	-1.27426	2.22307	0.566513
OAR2_21997773.1	1.67066	2.06549	0.418603
oar3_OAR2_21888897	-5.01863	3.37135	0.136589
oar3_OAR2_21888969	-5.01863	3.37135	0.136589
oar3_OAR2_22800880	-0.170119	1.9499	0.930477
oar3_OAR2_22927482	-0.301172	2.40603	0.900386
oar3_OAR2_23173714	0.872352	3.33208	0.793473
oar3_OAR2_23185850	0.872352	3.33208	0.793473
oar3_OAR2_23837463	-1.88278	5.54246	0.734082
oar3_OAR2_24137948	-2.41994	4.21616	0.56599
oar3_OAR2_24303212	2.28039	6.26564	0.715893
oar3_OAR2_24406825	-1.45043	5.06099	0.774425
oar3_OAR2_25030030	13.4291	7.30965	0.0661848
oar3_OAR2_25249151	-2.07247	4.80005	0.665916
oar3_OAR2_25397960	1.28265	1.94142	0.508819
oar3_OAR2_25840064	-1.40031	2.14765	0.51439
oar3_OAR2_26285909	1.86689	4.23797	0.659564
oar3_OAR2_27401115	134.09	NA	NA
oar3_OAR2_27792925	-2.52691	5.487	0.645137
oar3_OAR2_28369688	0.279234	2.64361	0.915879
oar3_OAR2_28475522	-12.3435	9.85408	0.210342
oar3_OAR2_28818839	-2.70803	4.39545	0.537829
oar3_OAR2_28819024	5.40565	5.78053	0.349712
oar3_OAR2_28819118	-1.16107	2.36008	0.622746
oar3_OAR2_28819121	134.09	NA	NA
oar3_OAR2_28824873	0.425372	4.09713	0.917311
oar3_OAR2_28881862	3.87287	5.2617	0.461701
oar3_OAR2_29299807	-5.41236	4.19517	0.197002
oar3_OAR2_29495380	-7.61314	6.10329	0.212257
oar3_OAR2_29541041	3.1861	2.40749	0.185698
OAR2_30773743.1	-1.38697	2.08426	0.505763
oar3_OAR2_30469384	-4.94975	4.06719	0.223606
oar3_OAR2_31758932	1.53211	2.08705	0.462885
oar3_OAR2_31763328	1.46819	2.08587	0.481511
oar3_OAR2_31883416	-6.29666	3.72869	0.0912764
oar3_OAR2_32437987	4.51652	4.80633	0.347371
oar3_OAR2_32482478	-3.43081	6.47809	0.596388
oar3_OAR2_32839274	-2.33269	2.85624	0.4141
oar3_OAR2_32878618	0.863648	1.94748	0.657426
oar3_OAR2_32968195	2.79043	2.03611	0.17054
oar3_OAR2_32969737	3.00693	2.04391	0.141245
oar3_OAR2_34813600	-1.94813	4.47386	0.663238
oar3_OAR2_35290590	0.0559127	7.28362	0.993875
oar3_OAR2_36606429	11.2907	7.07765	0.110654
oar3_OAR2_36724964	0.33757	5.90438	0.954407
oar3_OAR2_36834458	-2.84603	2.2158	0.198994
oar3_OAR2_36847923	-3.1899	2.03368	0.116757
oar3_OAR2_36939414	-0.955979	2.42358	0.69325
oar3_OAR2_37039725	0.907064	4.78381	0.849614
oar3_OAR2_37057787	-1.35965	3.6889	0.712442
oar3_OAR2_37974992	-2.84115	5.13168	0.579819
oar3_OAR2_38151113	0.315677	8.60759	0.970745
oar3_OAR2_41017244	-0.337068	2.09026	0.871891
oar3_OAR2_42034099	-1.64413	3.17883	0.605007
oar3_OAR2_42237668	-0.868103	2.35126	0.711973
oar3_OAR2_42289990	0.0501422	2.27033	0.982379
oar3_OAR2_42783841	1.22996	7.89973	0.876272
oar3_OAR2_42792231	-2.61359	2.06441	0.205504
oar3_OAR2_43280326	2.58638	7.75213	0.738656
oar3_OAR2_43601714	-17.1463	6.07562	0.00477031
oar3_OAR2_44366090	0.0974721	2.51009	0.969024
oar3_OAR2_44601674	0.198159	4.41117	0.964169
oar3_OAR2_44786587	6.11699	4.33838	0.158548
oar3_OAR2_45375902	7.87377	8.71864	0.366475
oar3_OAR2_45554422	1.06288	1.95308	0.586298
oar3_OAR2_45878149	4.99085	2.79612	0.0742744
oar3_OAR2_45884209	6.13208	4.37009	0.160559
oar3_OAR2_46081942	-3.13782	2.49834	0.20913
oar3_OAR2_46409285	3.05476	2.96925	0.303575
oar3_OAR2_46532098	-0.155199	2.15641	0.942625
oar3_OAR2_46819535	2.8313	2.78173	0.308763
oar3_OAR2_46963661	1.15529	2.29236	0.614282
oar3_OAR2_47390707	3.39268	3.20278	0.289468
oar3_OAR2_47863695	4.92931	9.60788	0.607917
oar3_OAR2_48828538	-5.40983	6.56186	0.409693
oar3_OAR2_49110392	0.198124	1.96417	0.919654
oar3_OAR2_49359562	-0.693423	1.99356	0.727967
oar3_OAR2_50089983	1.27023	2.14546	0.553814
oar3_OAR2_50308522	-1.56077	1.96044	0.425955
oar3_OAR2_51196274	-1.8038	3.45026	0.601112
OAR2_55201225.1	0.598025	2.05615	0.771168
OAR2_55308142.1	0.0858514	1.93869	0.964679
oar3_OAR2_51751897	2.35474	1.94812	0.22677
oar3_OAR2_51788434	0.713059	2.03127	0.725558
oar3_OAR2_52426197	1.03426	2.05245	0.61432
oar3_OAR2_52548670	3.42372	8.58001	0.689868
oar3_OAR2_52551538	0.176607	5.88936	0.976077
oar3_OAR2_52585766	3.42372	8.58001	0.689868
oar3_OAR2_52601096	0.999265	2.32494	0.667339
oar3_OAR2_52601327	0.999265	2.32494	0.667339
oar3_OAR2_52602161	0.999265	2.32494	0.667339
oar3_OAR2_52603556	1.76116	2.42898	0.468414
oar3_OAR2_52603918	1.76116	2.42898	0.468414
oar3_OAR2_52605154	0.999265	2.32494	0.667339
oar3_OAR2_52609256	0.177487	2.36196	0.9401
oar3_OAR2_52636020	-0.14703	3.11581	0.962363
oar3_OAR2_52915018	-2.49015	2.12354	0.24094
s12424.1	0.712676	2.40825	0.767283
oar3_OAR2_53724642	3.1118	6.68732	0.641696
oar3_OAR2_53918303	1.58288	3.32804	0.634347
oar3_OAR2_54683693	1.20157	2.06182	0.560047
oar3_OAR2_55321039	-1.21322	10.3451	0.906643
oar3_OAR2_55355447	1.87467	3.30301	0.570331
oar3_OAR2_55803272	2.99514	3.81402	0.432279
oar3_OAR2_55942087	-2.5409	9.51595	0.789457
oar3_OAR2_56405686	4.87523	5.0614	0.335438
oar3_OAR2_56876455	8.22725	7.36733	0.264114
oar3_OAR2_56960717	15.8296	8.10922	0.0509329
oar3_OAR2_56962401	15.8296	8.10922	0.0509329
oar3_OAR2_56989419	-5.45843	4.68932	0.244419
oar3_OAR2_56989503	-7.11173	4.82704	0.140667
oar3_OAR2_57136096	0.564757	2.53385	0.823625
oar3_OAR2_57726826	-0.588248	1.91141	0.758268
OAR2_62317193.1	2.61977	5.77235	0.649938
oar3_OAR2_57940884	2.61977	5.77235	0.649938
oar3_OAR2_58104010	2.64425	2.0515	0.197422
s43380.1	-0.147659	2.57098	0.9542
oar3_OAR2_59344165	-0.804989	4.73471	0.864996
OAR2_64205589.1	-0.465096	2.08038	0.823097
oar3_OAR2_59856298	2.63762	2.91256	0.365146
oar3_OAR2_60297847	0.54826	2.19035	0.80235
oar3_OAR2_61372756	0.677968	6.78219	0.920374
oar3_OAR2_61516212	1.9959	3.4953	0.567984
oar3_OAR2_61650643	0.603366	3.05618	0.843495
OAR2_66195373.1	6.67523	3.36648	0.0473838
OAR2_66485626.1	1.05204	3.8541	0.784879
oar3_OAR2_62025075	0.933672	3.85336	0.808547
oar3_OAR2_62036704	0.933672	3.85336	0.808547
oar3_OAR2_63249648	3.40054	3.87064	0.379646
OAR2_69370595.1	-2.32154	2.16716	0.284063
oar3_OAR2_65185556	2.06381	3.18385	0.516847
oar3_OAR2_65644875	2.42351	2.16158	0.262214
oar3_OAR2_65820518	-1.04874	2.07274	0.612881
oar3_OAR2_66167626	-3.21863	7.92339	0.684582
oar3_OAR2_66518893	3.03189	9.68205	0.75417
oar3_OAR2_67188631	-0.0275845	2.93745	0.992507
oar3_OAR2_67348104	4.20304	8.69843	0.628957
oar3_OAR2_67367120	4.20304	8.69843	0.628957
oar3_OAR2_67404077	3.74419	1.93191	0.0526144
oar3_OAR2_67893743	0.621692	1.98284	0.753874
oar3_OAR2_68119796	-1.46397	1.99573	0.463221
oar3_OAR2_68330824	3.11876	3.50686	0.373826
oar3_OAR2_68591441	4.74498	2.98767	0.112243
oar3_OAR2_68600569	4.74498	2.98767	0.112243
oar3_OAR2_68850552	-3.56483	6.85521	0.603051
oar3_OAR2_69194444	-1.08132	2.59792	0.677246
oar3_OAR2_69420235	1.00142	2.17627	0.645407
oar3_OAR2_69709695	3.60905	5.50921	0.512408
oar3_OAR2_70883752	-7.38701	4.7514	0.120017
oar3_OAR2_70883895	-1.0956	2.01663	0.586933
oar3_OAR2_71028384	0.304758	1.92709	0.874343
oar3_OAR2_72096946	0.902332	2.11918	0.670259
oar3_OAR2_72418109	2.15835	2.81157	0.442685
oar3_OAR2_73202030	8.62425	10.1263	0.394399
oar3_OAR2_73520826	-3.71836	3.84794	0.333881
oar3_OAR2_74015741	-2.62775	2.21798	0.236117
oar3_OAR2_74128316	134.09	NA	NA
oar3_OAR2_74217134	-0.36464	2.3828	0.878375
OAR2_79499240.1	-0.731322	3.57086	0.837726
oar3_OAR2_74625942	-0.610056	4.87967	0.900508
oar3_OAR2_74812631	-3.3032	9.77039	0.735301
oar3_OAR2_75155143	-4.64737	5.59869	0.406493
oar3_OAR2_75174180	-8.90913	7.57442	0.23951
oar3_OAR2_75619893	-4.23795	2.86156	0.138608
s46023.1	-5.0198	6.26928	0.423307
oar3_OAR2_76265306	1.49374	3.26403	0.647213
oar3_OAR2_76594482	-1.38612	2.33759	0.553202
oar3_OAR2_77081164	-2.24663	2.62028	0.391223
oar3_OAR2_77088137	-2.24663	2.62028	0.391223
oar3_OAR2_77158530	1.95246	2.58322	0.449756
oar3_OAR2_77906167	-0.913418	2.28953	0.689927
oar3_OAR2_78152041	-1.6576	2.64797	0.531321
oar3_OAR2_78847653	-1.11948	2.09476	0.593051
oar3_OAR2_80807869	-0.141163	2.76421	0.959271
oar3_OAR2_81804180	2.50569	2.10299	0.233462
oar3_OAR2_82640544	1.90736	2.15867	0.376921
oar3_OAR2_82654373	1.73615	2.15744	0.420977
oar3_OAR2_85292879	0.51993	3.09109	0.866424
oar3_OAR2_85310548	-0.667197	2.11214	0.752089
oar3_OAR2_85540983	-0.748297	3.10175	0.809361
oar3_OAR2_85724137	-0.537219	2.13465	0.801299
oar3_OAR2_85911420	-4.77476	4.04802	0.238187
oar3_OAR2_86125552	-8.94961	4.54261	0.0488217
oar3_OAR2_87046474	3.1246	2.15572	0.147214
oar3_OAR2_87143819	1.4159	1.97939	0.474409
oar3_OAR2_87734413	1.93721	2.06559	0.348322
s35257.1	-3.85412	2.40218	0.10862
oar3_OAR2_89843175	-2.18225	2.20455	0.322231
oar3_OAR2_90749041	-3.61153	2.57871	0.161358
OAR2_99060329.1	-0.223596	5.46592	0.96737
oar3_OAR2_92248708	-2.36615	2.69799	0.380483
oar3_OAR2_92753809	1.57988	3.56494	0.657641
oar3_OAR2_93046285	-2.58148	2.69108	0.337421
oar3_OAR2_93387613	-4.5552	5.17538	0.378769
oar3_OAR2_93399654	0.800532	1.96148	0.683181
oar3_OAR2_93528012	12.9747	9.75135	0.183337
oar3_OAR2_93543018	12.9747	9.75135	0.183337
oar3_OAR2_93991173	0.402374	2.00776	0.84116
oar3_OAR2_94068302	-1.54486	2.11777	0.465712
oar3_OAR2_94163297	3.10858	8.66125	0.719665
oar3_OAR2_94173842	0.153631	2.59777	0.952841
oar3_OAR2_94814596	1.95821	2.12159	0.356012
oar3_OAR2_94894613	0.415752	2.0931	0.842552
oar3_OAR2_95272052	-0.0043032	6.91736	0.999504
oar3_OAR2_95494266	2.645	2.04235	0.195294
oar3_OAR2_95731017	8.2869	8.026	0.301835
oar3_OAR2_97822290	3.20703	3.82859	0.402226
oar3_OAR2_97866676	-2.70411	4.05899	0.505281
oar3_OAR2_97998479	-1.21475	1.89134	0.520698
oar3_OAR2_98388569	3.98575	2.87046	0.164973
oar3_OAR2_98483209	-2.70464	2.1462	0.207599
oar3_OAR2_98644846	0.878374	3.20828	0.784251
oar3_OAR2_98645093	0.878374	3.20828	0.784251
oar3_OAR2_98740515	8.40382	4.78218	0.0788631
oar3_OAR2_98825791	2.09144	2.10936	0.32144
oar3_OAR2_100413386	-4.64088	2.5797	0.0720185
oar3_OAR2_100985663	-1.92758	2.00569	0.336525
oar3_OAR2_101573046	3.51727	2.18173	0.10693
oar3_OAR2_101823145	-0.426268	2.15879	0.84347
oar3_OAR2_101850460	-0.888713	2.30552	0.699888
OAR2_109680498.1	3.4545	6.20736	0.577858
oar3_OAR2_102393643	1.87559	1.99448	0.347017
oar3_OAR2_105366909	1.28486	3.06715	0.675281
oar3_OAR2_105376487	0.844223	7.60536	0.911613
oar3_OAR2_105593780	-0.139869	3.31749	0.96637
oar3_OAR2_105620442	6.27352	4.65955	0.178181
oar3_OAR2_105975106	-0.439135	2.96	0.882062
oar3_OAR2_106143617	-0.505378	7.5934	0.946936
oar3_OAR2_106202093	0.611894	2.78868	0.826322
oar3_OAR2_106297310	8.51524	5.5712	0.126404
oar3_OAR2_106370495	2.47767	2.60696	0.341905
oar3_OAR2_106489455	-0.609578	2.19003	0.78075
oar3_OAR2_107611039	6.57134	9.68752	0.497562
oar3_OAR2_107611107	6.57134	9.68752	0.497562
oar3_OAR2_107880547	-0.734184	2.11275	0.728215
oar3_OAR2_107968374	-0.580163	2.44522	0.812452
oar3_OAR2_108596062	-6.91111	6.80808	0.310042
oar3_OAR2_108627476	-3.12424	2.03827	0.125327
oar3_OAR2_108832619	4.43588	8.54929	0.603858
oar3_OAR2_109222272	-2.36931	2.54047	0.351014
oar3_OAR2_109474869	-3.16302	3.38116	0.349538
oar3_OAR2_109490178	-2.28498	2.47243	0.35539
oar3_OAR2_109494358	-3.45526	9.87143	0.726319
oar3_OAR2_109524173	0.127543	3.55361	0.971369
oar3_OAR2_109528629	0.127543	3.55361	0.971369
oar3_OAR2_110178644	0.711792	4.15879	0.864103
oar3_OAR2_110526045	-4.9352	3.14021	0.116041
oar3_OAR2_113126136	-0.399189	2.27479	0.860699
oar3_OAR2_113851748	0.625776	2.64418	0.812919
oar3_OAR2_113948977	0.625776	2.64418	0.812919
oar3_OAR2_114582444	1.51281	2.12329	0.476165
oar3_OAR2_115403813	0.494559	1.95031	0.79982
oar3_OAR2_116051802	-10.4264	4.3845	0.017406
oar3_OAR2_116065976	-10.4264	4.3845	0.017406
oar3_OAR2_116762508	1.44532	5.31289	0.785591
oar3_OAR2_117321520	-1.96488	6.88951	0.775492
oar3_OAR2_117587536	-6.19892	4.15774	0.135978
oar3_OAR2_118216230	-3.69786	6.5622	0.573088
oar3_OAR2_118346727	-2.05667	2.25526	0.361798
oar3_OAR2_118699791	5.99021	3.23169	0.063799
oar3_OAR2_118739178	4.38343	8.69377	0.614119
oar3_OAR2_118824631	4.3031	2.70388	0.111508
oar3_OAR2_119187032	3.30468	1.89453	0.0811018
oar3_OAR2_119193619	3.30468	1.89453	0.0811018
OAR2_127499743.1	16.7405	4.76212	0.00043918
oar3_OAR2_119695537	4.90128	2.3544	0.0373647
oar3_OAR2_120059106	-3.23627	3.6012	0.368831
oar3_OAR2_120208247	0.0991478	4.82402	0.983602
oar3_OAR2_120655730	3.02731	2.01575	0.133141
oar3_OAR2_122510429	-10.9679	4.8492	0.0237098
oar3_OAR2_122513459	-0.94217	2.44743	0.700265
OAR2_130852040_X.1	-5.48379	3.47603	0.114658
oar3_OAR2_123537879	-3.44325	3.36819	0.306646
oar3_OAR2_123538602	-1.84217	2.36784	0.436571
oar3_OAR2_123847199	-0.929546	3.23042	0.77354
oar3_OAR2_124945939	-6.54072	4.42893	0.139725
oar3_OAR2_125303394	0.355557	2.47412	0.885729
OAR2_135206336.1	-2.71181	2.42802	0.264045
oar3_OAR2_127211233	4.27731	3.35445	0.202268
OAR2_137718678.1	-2.60944	2.09378	0.21266
oar3_OAR2_130254778	-1.76498	2.94052	0.548354
oar3_OAR2_130257655	-1.91301	2.93355	0.514328
oar3_OAR2_130265224	-1.63527	1.90513	0.390698
oar3_OAR2_131409216	6.60316	7.73975	0.393576
OAR2_140515187.1	-2.4148	2.47242	0.32872
oar3_OAR2_132158656	-4.63625	3.12538	0.137964
oar3_OAR2_132173938	9.51606	2.86789	0.000906194
oar3_OAR2_132512943	2.78266	1.98667	0.161315
oar3_OAR2_133157879	0.616879	6.89084	0.928667
oar3_OAR2_133319822	-2.19416	2.03133	0.28007
oar3_OAR2_133359887	-1.9663	3.54584	0.579211
oar3_OAR2_133648066	1.34845	1.99197	0.498442
oar3_OAR2_134135503	-0.867066	5.56805	0.876252
oar3_OAR2_134520734	1.87279	2.47098	0.448501
oar3_OAR2_135009300	0.218055	3.00763	0.942204
oar3_OAR2_135271336	1.38014	3.48556	0.692136
OAR2_143916009.1	0.749542	2.09098	0.719995
oar3_OAR2_136387631	-3.25549	3.14933	0.301272
oar3_OAR2_136538816	9.7668	7.14085	0.171395
oar3_OAR2_136774904	-3.38946	5.59466	0.544623
oar3_OAR2_138341981	1.464	2.68625	0.585754
oar3_OAR2_138343876	-1.06727	2.60467	0.681988
OAR2_147417007.1	0.916345	2.01305	0.648963
oar3_OAR2_139116515	-1.34276	1.98174	0.498046
oar3_OAR2_139585722	-3.21956	3.08619	0.296849
oar3_OAR2_139592686	-4.09145	4.33304	0.345044
oar3_OAR2_139929155	2.59197	2.02642	0.200866
oar3_OAR2_141124903	-1.96172	2.55225	0.442118
oar3_OAR2_141259051	-3.26608	2.11025	0.121689
oar3_OAR2_141259789	-3.26608	2.11025	0.121689
oar3_OAR2_141277495	-3.52085	2.12635	0.097758
oar3_OAR2_141890791	-2.42365	9.43128	0.797194
oar3_OAR2_141908752	-0.871993	8.56861	0.918942
oar3_OAR2_142174770	-2.09548	4.6283	0.650725
oar3_OAR2_142315573	1.2005	2.03466	0.555173
oar3_OAR2_142477683	-0.619958	4.62896	0.893458
oar3_OAR2_142849355	-0.128572	4.88706	0.979011
oar3_OAR2_142945469	-0.547739	2.73526	0.841284
oar3_OAR2_143795078	-0.550381	7.53403	0.941764
oar3_OAR2_144674141	-1.30462	7.46187	0.861207
oar3_OAR2_144800022	8.11587	4.21779	0.0543297
oar3_OAR2_144801700	8.11587	4.21779	0.0543297
OAR2_153768555.1	-3.70469	5.12382	0.46966
oar3_OAR2_144814589	24.4069	8.88982	0.00604212
oar3_OAR2_145572435	5.99097	8.54294	0.48313
oar3_OAR2_145774098	-2.87771	2.12074	0.174802
oar3_OAR2_146556209	4.51168	5.08084	0.374552
oar3_OAR2_147454065	1.35509	7.23375	0.851402
oar3_OAR2_147670480	3.51656	4.29187	0.412585
oar3_OAR2_148529592	-0.633441	1.93637	0.74357
oar3_OAR2_148843525	-2.45015	2.66576	0.358032
oar3_OAR2_148861079	134.09	NA	NA
oar3_OAR2_149670565	1.27458	1.98309	0.520404
oar3_OAR2_150538489	-2.35629	4.54561	0.604203
s47101.1	13.8213	5.33234	0.00954267
oar3_OAR2_152395160	4.26339	6.30572	0.498967
oar3_OAR2_152408466	4.26339	6.30572	0.498967
oar3_OAR2_152454119	-0.195242	4.4518	0.965018
oar3_OAR2_152506883	2.34148	1.94818	0.229409
oar3_OAR2_152590687	-4.31014	4.58466	0.347156
oar3_OAR2_152848894	-9.94959	8.00119	0.213678
oar3_OAR2_153522102	-4.86476	3.37234	0.149148
oar3_OAR2_153578259	-2.45667	4.40623	0.577155
s46921.1	-2.42631	3.08204	0.43114
oar3_OAR2_154248329	3.32863	4.32099	0.441098
oar3_OAR2_154298306	-1.66001	2.37196	0.484023
oar3_OAR2_154418275	-2.0833	2.32783	0.370813
oar3_OAR2_154419851	-2.0833	2.32783	0.370813
oar3_OAR2_154877173	0.320842	2.52742	0.898984
oar3_OAR2_155171464	-4.79465	5.02507	0.34001
OAR2_165447267.1	-3.23569	3.0013	0.28099
oar3_OAR2_156752727	-3.09001	4.4225	0.484738
oar3_OAR2_157483328	11.9377	5.78364	0.0390131
oar3_OAR2_158171735	0.895649	8.7936	0.918874
oar3_OAR2_158206158	0.988198	2.0916	0.636599
oar3_OAR2_158420116	0.32388	2.13935	0.879667
oar3_OAR2_158513460	-5.48245	5.66886	0.333486
oar3_OAR2_158795643	3.24182	2.05259	0.114249
OAR2_168857414.1	-0.389723	2.03513	0.848136
oar3_OAR2_159411632	5.9066	3.38792	0.0812584
oar3_OAR2_159722914	4.90641	3.36275	0.144552
oar3_OAR2_160555626	-0.570036	7.92566	0.942663
oar3_OAR2_160561994	3.89164	4.86796	0.424036
s72026.1	-0.539164	2.38709	0.821305
oar3_OAR2_161742126	-1.49082	2.25715	0.508942
oar3_OAR2_162996303	0.424751	3.48158	0.902899
oar3_OAR2_163458925	134.09	NA	NA
oar3_OAR2_164099776	1.04037	5.13473	0.839437
oar3_OAR2_164883446	-1.95629	2.95616	0.50812
oar3_OAR2_165751474	0.126367	2.50786	0.959813
oar3_OAR2_166157648	-0.462929	2.2104	0.834111
oar3_OAR2_166158282	-1.55665	2.19271	0.477752
oar3_OAR2_166200633	-0.62542	2.21147	0.777324
oar3_OAR2_166208023	-0.532412	2.20825	0.809477
OAR2_175895340.1	-0.081294	2.24517	0.971116
oar3_OAR2_166236436	-0.160921	2.2675	0.943423
oar3_OAR2_166250267	4.20405	2.77714	0.130075
oar3_OAR2_166252959	3.61361	2.76988	0.192026
oar3_OAR2_166254615	3.61361	2.76988	0.192026
oar3_OAR2_168185084	5.11079	8.7383	0.558633
oar3_OAR2_168760739	3.10184	1.94443	0.110657
oar3_OAR2_169278216	0.37707	2.83419	0.894159
oar3_OAR2_169765238	-2.23091	2.55272	0.382155
oar3_OAR2_169831716	0.131799	2.03293	0.948308
oar3_OAR2_170197755	-2.91779	2.38952	0.222057
oar3_OAR2_170212475	3.45201	7.06487	0.625114
OAR2_180261787.1	3.45201	7.06487	0.625114
OAR2_180267656.1	3.45201	7.06487	0.625114
oar3_OAR2_170493881	-3.22354	1.93605	0.0959106
s19627.1	-0.0179997	1.93247	0.992568
oar3_OAR2_171864386	0.0851808	3.12793	0.978274
oar3_OAR2_172303070	0.382069	3.57734	0.914946
oar3_OAR2_172843026	4.55906	2.80657	0.104285
oar3_OAR2_173203315	0.637856	3.36871	0.849821
oar3_OAR2_174194705	2.0762	3.46619	0.549182
oar3_OAR2_174227824	0.655644	2.17671	0.763256
oar3_OAR2_175019987	3.31441	2.07852	0.110802
oar3_OAR2_176556906	0.4119	2.05215	0.84092
oar3_OAR2_177155788	6.87726	4.02526	0.0875386
oar3_OAR2_177589331	-6.50404	5.676	0.251842
oar3_OAR2_177591678	-5.6716	5.14316	0.270137
oar3_OAR2_178645468	3.78722	1.86783	0.0426006
oar3_OAR2_179119499	0.145051	6.72722	0.982797
oar3_OAR2_179332991	2.14233	3.10349	0.490007
oar3_OAR2_179671698	-3.76978	5.01845	0.452541
oar3_OAR2_179708667	-3.76978	5.01845	0.452541
oar3_OAR2_179710683	-6.59209	4.88356	0.177063
oar3_OAR2_179720122	-5.61553	4.64791	0.226976
oar3_OAR2_180500391	12.4097	7.28775	0.0886027
oar3_OAR2_180904504	-6.5028	6.97499	0.35118
oar3_OAR2_181721661	1.40987	2.11135	0.504289
oar3_OAR2_182824846	-0.426667	2.23995	0.848933
oar3_OAR2_183136068	-0.289445	4.55683	0.949353
oar3_OAR2_183254401	-0.0777857	2.08335	0.970216
oar3_OAR2_183426759	134.09	NA	NA
oar3_OAR2_183517474	-1.74248	6.9304	0.801485
oar3_OAR2_183922581	-1.69084	5.83411	0.771954
oar3_OAR2_184499470	-2.89415	5.6727	0.609919
oar3_OAR2_184549659	-4.65056	4.07388	0.253639
oar3_OAR2_184562991	1.42482	1.94611	0.464083
oar3_OAR2_186136257	-12.1436	6.85721	0.0765735
oar3_OAR2_187685935	-1.09848	2.51647	0.662461
oar3_OAR2_188079613	0.390438	2.11868	0.853791
oar3_OAR2_188220514	1.75697	3.41159	0.606553
oar3_OAR2_188656563	2.38135	3.43745	0.488457
oar3_OAR2_188737150	6.41115	3.52391	0.0688616
oar3_OAR2_188778247	-5.31341	7.98395	0.505724
oar3_OAR2_188810423	4.21658	2.1064	0.0453074
oar3_OAR2_189094883	-1.239	1.86004	0.505338
oar3_OAR2_189123892	2.42848	2.10234	0.248037
oar3_OAR2_189132327	0.597466	2.22856	0.788626
oar3_OAR2_189275789	11.7316	9.60865	0.222109
oar3_OAR2_189684954	-3.83231	3.1236	0.219864
oar3_OAR2_189773191	8.6856	6.82553	0.20319
oar3_OAR2_190267109	1.69241	2.84555	0.552005
oar3_OAR2_190965464	-10.6703	7.49237	0.154403
s09135.1	5.43653	2.99615	0.0695996
oar3_OAR2_194066756	0.176136	3.48089	0.959644
oar3_OAR2_195529009	11.282	5.53441	0.0414983
OAR2_207636171.1	-2.2397	2.01845	0.267165
oar3_OAR2_196127213	-2.2397	2.01845	0.267165
oar3_OAR2_196409044	-13.4348	8.66848	0.12118
oar3_OAR2_196938182	6.47312	3.08997	0.0361816
s53364.1	2.88997	2.27513	0.203998
OAR2_210373144.1	1.46375	1.94322	0.451294
oar3_OAR2_199173587	4.35541	4.94037	0.377995
oar3_OAR2_199362532	5.83137	6.45671	0.366447
oar3_OAR2_199626105	6.39008	4.80107	0.183199
oar3_OAR2_200383623	-4.12773	1.98354	0.0374352
oar3_OAR2_201477703	-3.18439	1.95182	0.102785
oar3_OAR2_201815665	6.55085	4.03522	0.1045
oar3_OAR2_201973466	0.513516	2.1008	0.806892
oar3_OAR2_202443534	-2.98218	4.64705	0.521044
oar3_OAR2_202443621	-2.98218	4.64705	0.521044
oar3_OAR2_202455692	-4.18847	4.14116	0.311813
oar3_OAR2_202455952	-2.9191	4.11457	0.478043
oar3_OAR2_202895658	2.35538	4.03947	0.559832
oar3_OAR2_203070394	-4.54505	4.82211	0.345914
OAR2_215241186.1	5.53886	6.57062	0.399244
oar3_OAR2_203862908	3.33405	1.86748	0.0742093
oar3_OAR2_204891606	0.0259571	2.03597	0.989828
oar3_OAR2_206055976	1.29715	2.16016	0.54818
oar3_OAR2_207538379	-9.15511	5.31892	0.0852079
oar3_OAR2_207588102	1.82011	2.14564	0.396281
oar3_OAR2_208903269	-0.0847258	2.69941	0.974961
oar3_OAR2_209328872	4.66576	7.30569	0.523052
oar3_OAR2_209348333	-2.0432	2.31573	0.377609
oar3_OAR2_209414745	0.847687	2.04207	0.678061
oar3_OAR2_209725114	-1.51758	2.05067	0.459275
oar3_OAR2_210341453	-1.52996	2.19752	0.486291
oar3_OAR2_210895353	1.88566	3.03391	0.534252
s01552.1	-0.389283	2.10904	0.85356
oar3_OAR2_212160250	-0.40717	2.76337	0.882859
OAR2_224687649.1	4.6295	2.64475	0.0800414
oar3_OAR2_212856501	-3.52899	2.1412	0.0993235
oar3_OAR2_213917231	1.27647	2.70263	0.636708
oar3_OAR2_214226052	0.55555	2.19487	0.800181
oar3_OAR2_216309890	1.08698	8.57358	0.899112
oar3_OAR2_217453051	1.89215	4.05395	0.640685
oar3_OAR2_217492882	-10.5869	4.662	0.0231537
oar3_OAR2_217747120	-1.13807	5.87648	0.846438
oar3_OAR2_218485210	3.16254	3.07478	0.303694
oar3_OAR2_219594275	0.783761	5.47163	0.8861
oar3_OAR2_219820510	4.6516	6.67423	0.485835
oar3_OAR2_220110100	3.4138	7.31794	0.64086
oar3_OAR2_220161372	1.31625	4.56783	0.773227
oar3_OAR2_220286822	-0.64437	2.27003	0.776518
OAR2_233763666.1	-3.04588	2.04397	0.136178
OAR2_233792622.1	-3.94217	1.97886	0.0463548
oar3_OAR2_221190781	0.713188	3.70493	0.847353
OAR2_233917337.1	0.87574	3.35345	0.79398
OAR2_234213654.1	2.08366	2.15689	0.334021
oar3_OAR2_221774544	5.63342	7.09846	0.427421
oar3_OAR2_221873668	8.96574	5.90818	0.129138
oar3_OAR2_224382186	-0.597724	2.48762	0.810114
oar3_OAR2_224495458	-0.597724	2.48762	0.810114
oar3_OAR2_224496559	-0.597724	2.48762	0.810114
oar3_OAR2_224732792	1.62223	3.62538	0.65454
oar3_OAR2_224895247	8.8562	6.10399	0.146811
oar3_OAR2_224999028	2.02491	2.95061	0.492544
oar3_OAR2_225171812	-3.08638	2.84878	0.27863
oar3_OAR2_225309581	-1.60113	2.11096	0.44816
oar3_OAR2_225670335	-2.1719	2.38027	0.361526
oar3_OAR2_225909007	0.0809299	2.1257	0.96963
oar3_OAR2_225910670	1.00977	2.066	0.625013
oar3_OAR2_226273328	8.22527	6.84774	0.229687
oar3_OAR2_226545476	2.40961	2.06667	0.243641
oar3_OAR2_226585562	-0.25553	2.10376	0.903324
oar3_OAR2_226825863	-3.3213	3.07781	0.280538
oar3_OAR2_227713473	0.422727	2.64903	0.873214
oar3_OAR2_229141320	-0.980139	4.59496	0.831087
oar3_OAR2_229220109	-5.33232	4.01059	0.183663
oar3_OAR2_229305158	4.93683	5.22644	0.344869
oar3_OAR2_229600563	2.04265	3.97554	0.607389
oar3_OAR2_231531035	-0.901525	2.02882	0.656783
oar3_OAR2_231539625	-0.901525	2.02882	0.656783
oar3_OAR2_231910419	0.916347	2.57695	0.722145
oar3_OAR2_231926097	5.49695	6.70759	0.412495
oar3_OAR2_231979676	2.16367	2.32147	0.351324
oar3_OAR2_232797321	-1.40178	4.39406	0.749713
oar3_OAR2_233228527	-2.65103	2.15878	0.219437
oar3_OAR2_233938827	134.09	NA	NA
oar3_OAR2_234248716	-0.712888	2.29861	0.756456
OAR2_248370850.1	3.49279	3.71232	0.346774
oar3_OAR2_235450514	-7.50175	7.94102	0.34482
oar3_OAR2_235640121	134.09	NA	NA
oar3_OAR2_236139124	-1.3599	2.7642	0.622741
oar3_OAR2_236215374	2.79505	4.68107	0.550444
oar3_OAR2_236720734	-6.73099	3.27222	0.0396854
oar3_OAR2_237911785	-1.97801	3.08197	0.521002
oar3_OAR2_240793093	5.51232	4.11274	0.180146
oar3_OAR2_241138457	-24.7449	10.442	0.0178004
oar3_OAR2_241297272	7.22554	3.36066	0.0315523
oar3_OAR2_241365648	-1.44238	2.8818	0.616713
oar3_OAR2_241375331	2.10727	3.47865	0.544666
oar3_OAR2_241944532	1.98543	2.27667	0.383167
oar3_OAR2_242723012	-3.27466	7.80725	0.674896
oar3_OAR2_242813257	3.32362	3.01835	0.270836
oar3_OAR2_243283028	2.43377	3.61578	0.500886
s21402.1	-1.01082	2.38057	0.671119
s10664.1	-5.34672	2.38295	0.0248494
oar3_OAR2_244607475	1.32166	2.75118	0.630945
oar3_OAR2_245786206	2.45501	2.59977	0.345008
oar3_OAR2_245845429	-2.86654	2.87519	0.31877
oar3_OAR2_246141783	5.69723	2.42099	0.0186092
oar3_OAR2_246288895	-2.55849	1.95794	0.191306
oar3_OAR2_246967048	0.314448	2.23657	0.888191
oar3_OAR2_247280741	-1.94583	8.58846	0.820763
oar3_OAR2_247412431	0.227442	6.87594	0.973612
oar3_OAR2_247479578	-0.0783563	3.63527	0.982803
oar3_OAR2_248485648	2.51582	4.3682	0.564655
oar3_OAR2_248604002	-10.1726	4.76855	0.0329025
oar3_OAR2_248881384	134.09	NA	NA
oar3_OAR2_248967032	0.501746	2.30316	0.827545
oar3_OAR3_1194831	2.64298	3.37517	0.433589
oar3_OAR3_2633828	0.394332	2.49828	0.874582
oar3_OAR3_2634118	0.574758	2.50452	0.818489
oar3_OAR3_6720021	-1.78529	6.23879	0.774756
oar3_OAR3_7144622	-6.54612	3.83489	0.0878234
oar3_OAR3_7284988	5.09239	2.1514	0.0179321
oar3_OAR3_7576730	-1.28499	2.68348	0.632043
oar3_OAR3_7589931	-4.77984	3.03603	0.115402
oar3_OAR3_8273457	-4.86402	9.02651	0.589984
oar3_OAR3_8626684	-1.27051	2.088	0.542867
oar3_OAR3_9502162	-2.50804	3.31315	0.449052
oar3_OAR3_9629288	0.962219	6.92012	0.889413
oar3_OAR3_10594302	-3.39317	1.87907	0.0709541
OAR3_11124571.1	-3.36833	1.87857	0.0729687
oar3_OAR3_11234461	-1.69957	3.09372	0.582757
oar3_OAR3_11492072	2.49729	2.78246	0.369445
oar3_OAR3_11845594	-7.69526	7.88253	0.328944
oar3_OAR3_12330259	-4.70887	2.4336	0.0529974
oar3_OAR3_12384267	2.72936	5.07807	0.590936
oar3_OAR3_12759953	-3.34265	5.24906	0.524249
oar3_OAR3_13343273	4.64056	4.84372	0.338034
oar3_OAR3_14227770	0.403674	3.20278	0.899701
oar3_OAR3_14356597	5.34252	3.21978	0.0970589
oar3_OAR3_14519918	13.9345	4.65506	0.00275891
oar3_OAR3_14533358	14.7232	4.22955	0.000499488
oar3_OAR3_14534077	14.7232	4.22955	0.000499488
oar3_OAR3_14629762	16.4013	9.57487	0.0867208
oar3_OAR3_14668353	0.91136	3.98722	0.819203
oar3_OAR3_14977730	1.82333	2.23155	0.413889
oar3_OAR3_15026298	0.543719	3.94446	0.890364
oar3_OAR3_15795176	6.62996	1.95772	0.000707714
oar3_OAR3_15804927	-4.08233	2.84524	0.151345
oar3_OAR3_16833521	5.08397	4.62739	0.271913
oar3_OAR3_17512070	0.61097	3.67382	0.867918
oar3_OAR3_17614012	-1.25598	4.69943	0.789268
oar3_OAR3_18109758	1.31688	1.91676	0.49206
oar3_OAR3_19464036	4.14107	5.68343	0.466234
oar3_OAR3_19698124	-0.86781	1.97327	0.660095
oar3_OAR3_20658157	-2.33111	5.9421	0.694833
oar3_OAR3_21779337	8.82583	9.59368	0.357592
oar3_OAR3_22790702	21.6853	9.51896	0.0227196
oar3_OAR3_23264592	-4.44377	4.16862	0.286422
OAR3_25248302.1	-6.273	5.66852	0.26845
oar3_OAR3_23593401	0.582194	2.23638	0.79461
oar3_OAR3_24019481	11.1524	5.52357	0.0434812
oar3_OAR3_25324321	2.77704	4.63586	0.549149
oar3_OAR3_25799289	3.58102	2.69999	0.184738
oar3_OAR3_26285518	3.67007	9.46849	0.698306
oar3_OAR3_26631626	-1.63606	4.09063	0.689191
oar3_OAR3_27063828	-4.81329	7.3663	0.513485
oar3_OAR3_27233004	0.483286	2.21101	0.826976
oar3_OAR3_27583471	0.249566	2.97842	0.933222
oar3_OAR3_28147971	-3.47008	4.2796	0.417455
oar3_OAR3_28209929	1.68666	2.26404	0.456284
oar3_OAR3_28672423	1.58008	2.13655	0.459575
oar3_OAR3_28676362	2.13215	3.7427	0.568894
oar3_OAR3_28680922	2.87197	3.60362	0.425469
oar3_OAR3_28681015	2.87197	3.60362	0.425469
oar3_OAR3_28795326	-1.20861	1.97218	0.539987
oar3_OAR3_29787100	-2.53012	3.84152	0.510137
oar3_OAR3_30192997	2.97391	3.3957	0.381146
oar3_OAR3_30246722	-0.521492	2.31026	0.821413
oar3_OAR3_30515445	5.63191	4.03313	0.162591
oar3_OAR3_30894758	7.55197	8.80331	0.390972
oar3_OAR3_31017816	1.7758	2.41788	0.462677
oar3_OAR3_32278095	-0.683146	2.16153	0.751966
oar3_OAR3_32411841	4.46643	5.96157	0.453735
oar3_OAR3_33501366	-1.08066	1.9351	0.576538
oar3_OAR3_33521986	0.735337	1.98174	0.710596
oar3_OAR3_33766389	-4.82234	3.40711	0.156958
oar3_OAR3_33790957	-3.12439	3.27264	0.339729
oar3_OAR3_34477419	1.62663	4.7908	0.734209
oar3_OAR3_35015612	0.0103781	5.55835	0.99851
oar3_OAR3_35025236	9.87681	7.81226	0.206133
oar3_OAR3_35688762	2.19673	2.13163	0.302758
oar3_OAR3_36205043	-2.37967	6.63359	0.719797
oar3_OAR3_36301927	1.16662	9.51393	0.902406
oar3_OAR3_37263161	0.725861	6.75795	0.914465
oar3_OAR3_37419076	10.2695	3.73543	0.00597354
oar3_OAR3_37598348	0.947808	2.36965	0.689172
oar3_OAR3_37990069	-6.09648	6.91408	0.377913
oar3_OAR3_38817005	6.45485	3.31508	0.0515207
oar3_OAR3_38859483	4.40696	1.93956	0.0230776
oar3_OAR3_39541595	-12.098	7.41199	0.102632
oar3_OAR3_39562821	-4.16553	2.01523	0.0387318
oar3_OAR3_41683805	-8.10333	5.59953	0.147856
oar3_OAR3_43187920	-0.831954	1.97261	0.673205
oar3_OAR3_43612762	-5.8639	2.03716	0.00399614
oar3_OAR3_45852330	3.60442	2.28356	0.114469
OAR3_49139982.1	2.36723	3.04208	0.436473
oar3_OAR3_47587887	0.975808	2.14727	0.649511
oar3_OAR3_47860017	0.369226	3.6806	0.920093
oar3_OAR3_51026498	-5.56626	2.30645	0.0158071
oar3_OAR3_51055743	-4.87986	3.54666	0.168851
oar3_OAR3_51858945	1.3557	2.29382	0.554504
oar3_OAR3_52016429	-16.2747	6.89235	0.0182124
oar3_OAR3_52674235	2.35627	2.08121	0.257567
oar3_OAR3_52991358	-4.77753	9.49215	0.614744
oar3_OAR3_54316198	0.437118	1.99134	0.826253
oar3_OAR3_54362242	-4.06979	2.05324	0.0474647
oar3_OAR3_54684885	0.978598	2.33191	0.674738
oar3_OAR3_54778756	9.36452	5.87057	0.110676
oar3_OAR3_54968316	0.952405	3.36458	0.777125
OAR3_58569187.1	-3.4102	5.38133	0.52627
oar3_OAR3_55457928	0.138499	1.98114	0.944266
oar3_OAR3_55492757	-1.1273	4.12188	0.784475
oar3_OAR3_55580533	-1.62454	3.86581	0.674316
oar3_OAR3_56031411	-0.563571	1.94028	0.771465
oar3_OAR3_57077474	15.221	7.41507	0.0401002
oar3_OAR3_57879730	-2.10819	2.12496	0.321146
oar3_OAR3_58443203	7.37313	2.98023	0.0133605
oar3_OAR3_58761283	-8.98887	3.58994	0.012283
oar3_OAR3_59308079	-1.39536	1.93366	0.470531
oar3_OAR3_59325002	0.99196	5.08963	0.845473
oar3_OAR3_59342825	0.492215	2.00675	0.80624
oar3_OAR3_59347261	0.895688	1.99954	0.654192
oar3_OAR3_59347413	0.895688	1.99954	0.654192
oar3_OAR3_59465391	-5.17037	2.96276	0.0809641
oar3_OAR3_60135394	5.23115	6.5062	0.421382
oar3_OAR3_60924429	2.35394	3.7194	0.526811
oar3_OAR3_61338622	-0.693441	3.36077	0.83653
oar3_OAR3_61620304	9.535	8.73485	0.275007
oar3_OAR3_62300194	1.16245	2.04237	0.56924
oar3_OAR3_62596963	0.261155	2.27687	0.908683
s10073.1	4.34151	5.42312	0.423389
oar3_OAR3_64830955	6.10086	4.13857	0.140442
oar3_OAR3_65105912	-8.11224	5.44508	0.136269
oar3_OAR3_65554141	1.96467	4.42841	0.657295
oar3_OAR3_66533755	4.62056	3.80769	0.224946
oar3_OAR3_68301598	4.19466	7.20566	0.560476
oar3_OAR3_68828181	2.12673	2.51006	0.396838
oar3_OAR3_68893688	4.88099	2.96135	0.0993051
oar3_OAR3_69489292	0.726007	1.96858	0.712279
oar3_OAR3_69602440	1.11679	2.86317	0.696497
oar3_OAR3_69770696	2.62509	4.37876	0.548835
OAR3_74156228.1	-2.15482	1.97695	0.275726
oar3_OAR3_70932507	1.91482	4.03496	0.635103
oar3_OAR3_72090270	-2.73901	3.2036	0.392563
oar3_OAR3_73819070	-1.99154	3.41733	0.560044
OAR3_79590268.1	4.80643	1.98724	0.0155785
oar3_OAR3_75717054	0.393775	2.04828	0.847549
OAR3_80182465_X.1	5.61063	3.74236	0.133816
oar3_OAR3_76054532	2.93041	3.35841	0.382904
oar3_OAR3_76969249	1.25578	6.29642	0.841915
oar3_OAR3_78022536	-15.5253	6.82162	0.0228522
s26507.1	-0.41903	1.89204	0.824726
oar3_OAR3_79134396	5.61571	3.65486	0.124414
oar3_OAR3_80437548	2.80028	3.7261	0.452332
oar3_OAR3_81205845	3.43617	2.91737	0.238864
oar3_OAR3_82415649	-3.04351	2.64637	0.250115
oar3_OAR3_82726274	-4.52335	2.46719	0.0667427
oar3_OAR3_83258149	-1.81946	6.64055	0.78409
oar3_OAR3_83376654	1.21814	2.76633	0.659687
oar3_OAR3_83888031	-2.36844	8.77402	0.787208
oar3_OAR3_83911583	-0.641702	2.05153	0.754439
oar3_OAR3_84181415	0.425858	6.89999	0.950787
oar3_OAR3_84200589	1.9702	3.67516	0.5919
oar3_OAR3_84364350	-0.892765	2.4857	0.719475
oar3_OAR3_85239123	-1.73232	2.13887	0.417986
oar3_OAR3_85240285	-1.77489	2.14945	0.408951
OAR3_90233814.1	3.68185	2.52966	0.14554
oar3_OAR3_85320342	-1.96175	4.01129	0.624802
oar3_OAR3_85449080	-6.45603	7.62619	0.39724
oar3_OAR3_86054638	-1.59499	2.01782	0.429263
oar3_OAR3_86146585	1.45764	1.84973	0.430679
oar3_OAR3_87273667	-4.87229	4.37577	0.265506
oar3_OAR3_87381733	-0.604623	1.86961	0.746396
oar3_OAR3_87952210	2.71002	2.2072	0.21952
oar3_OAR3_88158540	-2.40245	4.95486	0.62777
oar3_OAR3_88420214	1.29616	1.97952	0.512605
oar3_OAR3_88462868	2.76881	2.14393	0.196542
oar3_OAR3_88895793	-1.48696	2.83734	0.600232
oar3_OAR3_89960096	-7.73709	3.47438	0.0259543
oar3_OAR3_90528297	-0.13159	1.88475	0.944338
oar3_OAR3_91191575	-2.76561	2.72048	0.309349
oar3_OAR3_91247271	7.28769	6.85565	0.287773
oar3_OAR3_91571895	-0.940061	2.19103	0.667887
oar3_OAR3_91574266	-0.980104	2.1911	0.65465
oar3_OAR3_91586079	-0.940061	2.19103	0.667887
oar3_OAR3_91589637	-0.940061	2.19103	0.667887
oar3_OAR3_92454498	2.18163	2.03095	0.282736
oar3_OAR3_93345621	-9.67962	5.97099	0.104995
oar3_OAR3_93471193	-3.37779	2.40295	0.159817
oar3_OAR3_95399968	134.09	NA	NA
oar3_OAR3_95698833	1.19756	1.97848	0.544984
oar3_OAR3_98123099	-5.86777	5.51665	0.287488
oar3_OAR3_98126933	-0.0798887	2.21566	0.971237
oar3_OAR3_98228729	-1.56755	3.70093	0.67189
oar3_OAR3_98292242	5.05811	2.23863	0.0238545
oar3_OAR3_99560441	-1.62374	6.83471	0.812212
oar3_OAR3_100363133	-0.899337	1.96097	0.646508
oar3_OAR3_101279820	-1.92901	6.51097	0.767024
oar3_OAR3_101563998	2.45109	5.67605	0.665865
oar3_OAR3_101608083	2.28819	5.78405	0.692398
oar3_OAR3_101847207	1.93567	2.89705	0.504036
oar3_OAR3_102764573	0.0651797	2.14347	0.975741
oar3_OAR3_102767450	1.7688	2.03535	0.384824
oar3_OAR3_102768926	1.7688	2.03535	0.384824
oar3_OAR3_102841258	-0.758112	2.40617	0.752709
oar3_OAR3_103344781	2.0216	6.17403	0.743339
oar3_OAR3_103366372	2.48213	2.90118	0.392242
oar3_OAR3_103732866	-2.03683	2.09292	0.330455
OAR3_111390099.1	2.29542	4.10163	0.575728
oar3_OAR3_106197460	-4.87579	2.14803	0.0232142
oar3_OAR3_107878648	-6.45872	3.61966	0.0743677
oar3_OAR3_108714118	-0.405649	2.32365	0.861414
oar3_OAR3_109413446	-1.77118	4.72593	0.707825
oar3_OAR3_110293311	-1.2275	2.30902	0.594995
oar3_OAR3_110857562	-0.934185	2.2334	0.675743
oar3_OAR3_111024455	-0.121514	2.14571	0.954839
oar3_OAR3_111037134	-0.121514	2.14571	0.954839
oar3_OAR3_111360572	134.09	NA	NA
oar3_OAR3_111625868	5.32199	6.81337	0.434738
oar3_OAR3_111745512	1.25376	2.11312	0.552967
oar3_OAR3_111869887	-0.580677	2.1592	0.787982
oar3_OAR3_111870918	-0.199061	2.15029	0.926242
oar3_OAR3_112152515	-0.221871	2.43607	0.927431
oar3_OAR3_112253884	-4.93032	2.71592	0.0694714
oar3_OAR3_112761647	4.13308	2.93703	0.15936
oar3_OAR3_115019104	1.56631	2.39783	0.513615
oar3_OAR3_115439876	3.05603	6.41526	0.633812
oar3_OAR3_116232246	-0.665875	2.41734	0.782965
oar3_OAR3_116430018	1.81103	2.83888	0.523514
OAR3_124197544.1	-2.25306	5.39902	0.676452
oar3_OAR3_116504036	4.30246	3.37013	0.201727
oar3_OAR3_116921607	-0.528808	2.3239	0.819994
OAR3_124716738.1	-0.528808	2.3239	0.819994
oar3_OAR3_116930534	-0.528808	2.3239	0.819994
oar3_OAR3_116933330	-0.528808	2.3239	0.819994
oar3_OAR3_116990719	2.73036	2.017	0.17584
oar3_OAR3_117269241	1.59038	2.1078	0.450536
oar3_OAR3_117886389	-0.729774	6.08992	0.904615
oar3_OAR3_118026534	-1.58549	5.27457	0.763727
oar3_OAR3_119139728	-14.7503	9.48241	0.119818
oar3_OAR3_119371441	-0.747499	6.91337	0.913898
oar3_OAR3_121234317	-7.88807	3.82466	0.0391676
oar3_OAR3_122947103	6.0151	4.55012	0.18618
oar3_OAR3_123271498	2.84616	2.26427	0.208757
oar3_OAR3_123437696	-7.69197	4.50065	0.0874358
oar3_OAR3_124089044	1.542	2.896	0.594408
oar3_OAR3_125042123	-0.669231	2.844	0.813965
oar3_OAR3_125050915	-9.20296	6.45794	0.154139
oar3_OAR3_125066121	-1.46923	2.61187	0.57376
OAR3_133705445.1	-1.36639	2.93411	0.641435
oar3_OAR3_125380716	-4.65949	6.77397	0.491546
oar3_OAR3_125604866	9.93296	6.79253	0.143649
oar3_OAR3_125768063	1.62465	2.82781	0.565612
oar3_OAR3_125912008	-0.524772	3.64696	0.885585
oar3_OAR3_126109052	-4.72309	2.95092	0.109477
oar3_OAR3_127339732	3.74074	3.16307	0.236957
oar3_OAR3_128054735	134.09	NA	NA
oar3_OAR3_129028791	-10.9081	6.82577	0.110025
oar3_OAR3_129028814	-10.9081	6.82577	0.110025
oar3_OAR3_129400693	7.17114	3.12621	0.0217976
oar3_OAR3_129493091	0.971303	3.11726	0.755353
oar3_OAR3_129760144	-0.062322	3.669	0.986448
oar3_OAR3_129931978	-15.75	6.73086	0.0192857
oar3_OAR3_130329803	10.814	9.7476	0.267257
oar3_OAR3_130347500	10.814	9.7476	0.267257
oar3_OAR3_130796915	1.1141	2.23953	0.618857
oar3_OAR3_131950383	1.65051	2.13682	0.439868
oar3_OAR3_132676924	1.0457	1.96707	0.595003
oar3_OAR3_133148483	-1.00254	2.72417	0.712861
oar3_OAR3_133423555	-4.56618	4.46955	0.306961
oar3_OAR3_133531057	0.438805	2.77388	0.874306
oar3_OAR3_134116136	7.73319	8.55478	0.366016
oar3_OAR3_134140997	12.6382	4.84224	0.00905433
oar3_OAR3_135045144	134.09	NA	NA
oar3_OAR3_137569238	1.82502	4.09238	0.655629
oar3_OAR3_138062914	-6.97635	3.94151	0.0767321
oar3_OAR3_138067919	-8.35928	4.1541	0.0441886
oar3_OAR3_138242146	-6.3256	3.53982	0.07394
oar3_OAR3_138611114	8.94273	6.81604	0.189516
oar3_OAR3_139386771	-2.86035	1.9342	0.139187
oar3_OAR3_140439509	1.72717	3.8965	0.657576
oar3_OAR3_140441077	1.72717	3.8965	0.657576
oar3_OAR3_141592345	3.63447	1.97096	0.0651813
oar3_OAR3_141765796	1.16339	5.68286	0.837791
oar3_OAR3_141819356	11.5494	8.5983	0.179201
oar3_OAR3_141867402	2.69839	4.30672	0.530952
oar3_OAR3_142222007	-0.971204	2.08215	0.640898
oar3_OAR3_143365066	-2.09874	2.03948	0.303454
oar3_OAR3_143770799	-0.322195	2.20573	0.883865
oar3_OAR3_144253760	-0.251333	4.25502	0.952898
oar3_OAR3_144740595	1.91881	7.39849	0.795364
oar3_OAR3_144925930	-0.538135	2.12645	0.800216
oar3_OAR3_145369109	1.52295	5.3026	0.773953
oar3_OAR3_145447468	7.95892	4.36114	0.0680067
oar3_OAR3_145780331	1.45293	2.93978	0.621144
oar3_OAR3_147196668	0.215689	2.22098	0.922635
OAR3_157131271.1	5.85794	4.97564	0.239066
oar3_OAR3_147419898	-1.44361	2.56236	0.573168
OAR3_158584850_X.1	-1.14935	2.04597	0.574279
oar3_OAR3_148778201	13.0043	6.07987	0.0324422
oar3_OAR3_149545678	5.36665	3.43478	0.118184
oar3_OAR3_150362307	-4.84617	3.97402	0.222669
oar3_OAR3_150791543	-0.411097	2.18708	0.850903
oar3_OAR3_151135480	5.60552	3.89806	0.150426
oar3_OAR3_151857528	-2.62006	3.50267	0.45445
oar3_OAR3_152808974	-5.9093	4.33235	0.17257
oar3_OAR3_153036181	0.858298	2.94783	0.770927
oar3_OAR3_153113583	1.67957	2.61992	0.521474
oar3_OAR3_153207098	1.03088	2.1364	0.629427
oar3_OAR3_153427375	-4.19037	4.7746	0.38014
oar3_OAR3_153447530	-0.234715	2.02117	0.907551
oar3_OAR3_154754392	-3.49942	2.08083	0.0926188
oar3_OAR3_155309701	-3.95165	3.50889	0.260088
oar3_OAR3_156102735	0.837016	2.07018	0.685977
oar3_OAR3_156108058	0.837016	2.07018	0.685977
oar3_OAR3_156165651	-0.639523	2.07913	0.758393
oar3_OAR3_156241061	4.85926	2.04865	0.0176953
oar3_OAR3_156293717	-3.61089	2.1801	0.0976625
OAR3_167379108.1	6.51346	5.23388	0.213323
oar3_OAR3_156711674	2.45129	8.30327	0.767826
oar3_OAR3_156954987	3.72346	2.96756	0.20958
oar3_OAR3_157398976	-1.35756	3.32633	0.683181
oar3_OAR3_157685407	1.68252	3.52488	0.63313
oar3_OAR3_157701919	-0.374265	3.12493	0.904667
oar3_OAR3_157710267	-4.49911	9.61892	0.639974
OAR3_169232013.1	-0.475318	2.57669	0.853646
oar3_OAR3_158194482	-3.44645	2.29259	0.132762
oar3_OAR3_158778698	0.407859	2.0018	0.838552
oar3_OAR3_158781593	0.980103	2.30597	0.670816
oar3_OAR3_158914450	-1.49064	3.29719	0.651201
oar3_OAR3_158954044	-3.12165	2.28636	0.172147
oar3_OAR3_158992664	-1.0932	3.20952	0.733396
oar3_OAR3_158992891	-1.65024	3.25419	0.612077
oar3_OAR3_159047471	0.412254	2.12413	0.846113
oar3_OAR3_159133104	0.522188	2.01841	0.795857
oar3_OAR3_159134864	0.522188	2.01841	0.795857
oar3_OAR3_159142490	0.522188	2.01841	0.795857
oar3_OAR3_159250184	-1.05882	1.99027	0.594726
oar3_OAR3_159304905	-1.39362	2.59128	0.590706
s05066.1	0.957922	2.03091	0.637162
oar3_OAR3_160173006	0.725084	2.59081	0.779579
oar3_OAR3_160256115	8.66089	9.58923	0.366425
oar3_OAR3_160353845	-0.353501	2.14605	0.869163
oar3_OAR3_160357129	-0.353501	2.14605	0.869163
oar3_OAR3_161738418	6.7406	7.88871	0.392849
oar3_OAR3_162287204	3.80574	2.56981	0.138622
oar3_OAR3_162926643	-1.371	2.43955	0.574125
oar3_OAR3_163584458	-0.291919	7.77285	0.970041
oar3_OAR3_163698428	-2.73555	2.44487	0.263184
oar3_OAR3_163751022	4.09452	2.34943	0.0813729
oar3_OAR3_163759250	1.71391	2.40171	0.475462
oar3_OAR3_163771950	1.71391	2.40171	0.475462
oar3_OAR3_163793071	-2.55128	2.55475	0.317967
oar3_OAR3_163975215	-0.350754	2.97761	0.906228
oar3_OAR3_163984333	-0.178039	2.77641	0.94887
oar3_OAR3_166385221	4.31749	6.42157	0.501367
oar3_OAR3_167669735	-2.70853	2.23295	0.225138
oar3_OAR3_167745621	-1.47113	2.20019	0.503725
oar3_OAR3_167887079	0.799874	8.62964	0.926151
oar3_OAR3_167922272	-1.17611	2.08158	0.572068
oar3_OAR3_168336559	12.0935	7.09173	0.0881401
oar3_OAR3_168547880	5.26918	6.15116	0.391658
oar3_OAR3_168949883	6.04872	4.52504	0.181314
oar3_OAR3_168964671	-4.39979	4.81827	0.361164
oar3_OAR3_169326302	-6.52951	5.76339	0.257244
oar3_OAR3_169330116	134.09	NA	NA
oar3_OAR3_169368266	5.3437	3.69632	0.148267
oar3_OAR3_169554445	0.797829	3.91518	0.838527
oar3_OAR3_170763389	-3.49254	4.64659	0.45227
oar3_OAR3_171030233	-3.80492	2.38747	0.111003
oar3_OAR3_171396901	3.71724	2.4296	0.126022
oar3_OAR3_171780231	0.288243	4.01309	0.942741
oar3_OAR3_172423594	9.451	5.60716	0.0918878
oar3_OAR3_172671102	2.38034	3.76077	0.526774
oar3_OAR3_172719311	-0.805722	2.11239	0.702886
oar3_OAR3_173511014	1.91249	2.31299	0.408324
oar3_OAR3_175571837	1.08148	2.15121	0.615152
oar3_OAR3_176471927	-4.98766	3.01652	0.0982391
oar3_OAR3_177397279	6.11468	4.64865	0.188387
oar3_OAR3_177552116	-0.76578	3.94754	0.846184
oar3_OAR3_179124928	2.23237	2.06655	0.280035
oar3_OAR3_179324574	-5.9738	3.55283	0.0926814
oar3_OAR3_179567213	9.49776	5.20044	0.0677994
s59176.1	0.965879	2.39833	0.687147
oar3_OAR3_180192397	1.03822	2.02424	0.608025
oar3_OAR3_180614040	-2.68505	2.35509	0.254242
oar3_OAR3_180948069	-0.528586	2.65148	0.841985
oar3_OAR3_182041009	2.62638	2.05765	0.201814
oar3_OAR3_182291263	0.198364	1.97093	0.919832
oar3_OAR3_182385686	4.49337	2.68565	0.0943069
oar3_OAR3_182477973	5.03272	5.08428	0.322244
oar3_OAR3_182497873	4.49677	3.29731	0.17264
oar3_OAR3_182644495	0.154971	2.08761	0.940825
oar3_OAR3_182688775	-1.67123	7.04476	0.812479
oar3_OAR3_183348176	2.66513	9.78273	0.785289
oar3_OAR3_184540138	-1.34752	2.01849	0.504396
oar3_OAR3_184542623	-1.34752	2.01849	0.504396
oar3_OAR3_185224379	-6.10501	8.74721	0.485216
oar3_OAR3_185666225	-2.35541	3.26752	0.470999
oar3_OAR3_186320598	0.220294	3.21325	0.945341
oar3_OAR3_186470605	-3.71772	2.31188	0.107815
oar3_OAR3_186900389	-0.810811	2.14232	0.705079
oar3_OAR3_187697682	-10.6392	7.93972	0.180248
oar3_OAR3_187955433	-3.33122	2.29853	0.147259
oar3_OAR3_188720370	1.10227	1.95462	0.572802
oar3_OAR3_188946201	-1.75332	1.9555	0.369927
oar3_OAR3_188997172	1.46846	2.17842	0.500251
oar3_OAR3_191292423	-3.39659	2.79462	0.224212
oar3_OAR3_191493291	4.51292	6.00262	0.452157
oar3_OAR3_191505727	2.35907	2.37726	0.321028
oar3_OAR3_191921813	1.85376	2.14035	0.386434
oar3_OAR3_191946391	8.73671	5.69406	0.124942
oar3_OAR3_192053274	0.864909	2.58075	0.737521
oar3_OAR3_192898466	1.50419	2.67648	0.574113
OAR3_207635006.1	0.868763	2.66278	0.744226
oar3_OAR3_192939996	0.974258	2.66335	0.714513
oar3_OAR3_193093057	-1.56416	1.95458	0.423566
oar3_OAR3_193647447	-0.698583	4.00263	0.861448
oar3_OAR3_193947379	1.47551	2.95377	0.617403
oar3_OAR3_194193741	2.55122	3.13389	0.415602
oar3_OAR3_194432337	4.45596	4.41982	0.313369
oar3_OAR3_195033017	-0.968312	2.19768	0.659498
oar3_OAR3_195457861	1.13227	2.38664	0.635202
oar3_OAR3_196466099	3.47931	2.39687	0.146611
oar3_OAR3_196677230	1.35297	2.27637	0.552276
s45975.1	2.14325	2.12202	0.312495
oar3_OAR3_198525250	5.58208	2.40425	0.0202461
oar3_OAR3_198786829	-1.18752	1.97983	0.548633
oar3_OAR3_200614776	-4.26105	10.3025	0.679173
oar3_OAR3_201208011	-14.0363	7.4207	0.0585575
OAR3_216455288.1	0.370952	2.32263	0.873108
oar3_OAR3_201216712	0.370952	2.32263	0.873108
oar3_OAR3_203001473	0.131889	2.12871	0.950597
oar3_OAR3_204075162	0.621205	2.07834	0.76502
oar3_OAR3_204076493	0.816549	2.0714	0.693433
oar3_OAR3_204076872	0.785491	2.07213	0.704632
oar3_OAR3_204242125	-4.26823	2.06303	0.038554
oar3_OAR3_204268453	4.40612	2.15839	0.0412119
oar3_OAR3_204423410	2.32538	2.23176	0.297434
oar3_OAR3_204786766	-0.389535	2.20779	0.859951
oar3_OAR3_204987309	11.6527	8.51814	0.171315
oar3_OAR3_205103704	-6.95544	9.92082	0.483244
oar3_OAR3_205195362	-1.48248	4.27229	0.728592
oar3_OAR3_205208784	2.42161	2.87368	0.399405
oar3_OAR3_205411637	-5.8446	4.465	0.190541
oar3_OAR3_206004212	-1.85075	3.82242	0.628255
oar3_OAR3_206133894	3.08677	6.47824	0.633731
oar3_OAR3_206779774	3.63188	2.11521	0.0859743
oar3_OAR3_206816341	2.78336	2.81972	0.323591
oar3_OAR3_206816395	2.78336	2.81972	0.323591
oar3_OAR3_206818910	2.78336	2.81972	0.323591
oar3_OAR3_206833372	5.02702	2.23677	0.0246116
oar3_OAR3_206837739	5.02702	2.23677	0.0246116
oar3_OAR3_207107150	0.753891	1.95966	0.700455
oar3_OAR3_207150299	-2.02929	2.49947	0.416855
oar3_OAR3_208315406	3.73802	9.88823	0.705411
oar3_OAR3_208326077	-5.79432	2.94196	0.0488912
s27475.1	-5.18463	2.72534	0.057122
oar3_OAR3_208576897	-1.6366	2.54629	0.520394
oar3_OAR3_208590208	-0.353957	2.60933	0.892097
oar3_OAR3_208655164	-1.41592	2.65012	0.593145
oar3_OAR3_209117199	-4.19481	5.11297	0.411974
oar3_OAR3_209594716	-6.19996	5.79862	0.284974
oar3_OAR3_209875669	0.0727797	2.97602	0.980489
oar3_OAR3_210199350	6.85831	3.09045	0.0264735
oar3_OAR3_210472818	0.713853	4.88384	0.88379
s10452.1	-0.307783	2.06373	0.881444
oar3_OAR3_210767462	-2.77279	2.69788	0.304061
oar3_OAR3_213103884	-0.836353	2.97574	0.778666
oar3_OAR3_213175422	134.09	NA	NA
oar3_OAR3_213416762	8.97609	7.02492	0.201338
oar3_OAR3_214147206	-16.8611	8.56093	0.0488914
oar3_OAR3_214743345	7.82159	8.77061	0.372503
oar3_OAR3_215258904	-1.67951	3.71539	0.65124
oar3_OAR3_216047899	13.8694	6.34296	0.0287729
oar3_OAR3_216124778	7.82213	6.89475	0.256583
oar3_OAR3_217123026	0.590234	1.97402	0.764939
oar3_OAR3_218516747	0.200721	2.46316	0.935053
s18720.1	2.05145	2.12266	0.333819
oar3_OAR3_219056816	-2.41536	6.57115	0.713193
s33493.1	-1.43072	2.12379	0.500526
oar3_OAR3_219766232	-1.27543	1.96837	0.51701
oar3_OAR3_219909809	-4.01376	2.12833	0.0593115
oar3_OAR3_220742859	134.09	NA	NA
oar3_OAR3_220857739	4.47605	2.92068	0.12539
oar3_OAR3_221352821	1.38079	4.1831	0.741334
oar3_OAR3_222002867	-1.70679	2.75929	0.536205
oar3_OAR3_222371809	2.49091	2.19264	0.255941
oar3_OAR3_222525469	-1.81179	2.03188	0.372563
oar3_OAR3_222958420	2.70295	2.61976	0.302186
oar3_OAR3_223021548	0.692757	3.43496	0.840168
oar3_OAR3_223118540	0.435196	2.12892	0.838024
oar3_OAR3_223158003	1.46434	8.77486	0.867466
oar3_OAR3_223376099	2.65406	2.02093	0.189087
oar3_OAR3_223387950	1.81926	3.21822	0.571869
oar3_OAR3_223531986	-1.41905	2.35606	0.546977
oar3_OAR3_223778934	-0.756556	2.93169	0.79636
oar3_OAR4_922397	2.79356	2.43975	0.252202
oar3_OAR4_1127851	-1.94401	2.23395	0.384184
oar3_OAR4_2183963	-2.12104	5.49233	0.699362
s45129.1	-2.45426	4.94389	0.619596
oar3_OAR4_4106583	1.33069	5.48227	0.808217
oar3_OAR4_4226360	-0.0489347	3.28367	0.98811
oar3_OAR4_4645033	2.73745	2.09422	0.191163
oar3_OAR4_4865241	2.7979	2.73916	0.307045
oar3_OAR4_5292765	-0.392948	1.99007	0.843472
oar3_OAR4_5525622	1.07426	4.86498	0.825236
oar3_OAR4_5911886	-1.92628	2.57831	0.454998
OARUn.284_34504.1	-2.15169	3.97148	0.587966
oar3_OAR4_6355732	-0.863662	2.49998	0.729743
oar3_OAR4_6721305	4.14023	2.12081	0.0509155
oar3_OAR4_6843996	-2.27007	4.04364	0.57453
oar3_OAR4_6960340	2.12973	4.90336	0.664041
oar3_OAR4_6977599	1.04469	7.20575	0.884726
oar3_OAR4_7451060	-0.417494	2.05726	0.839184
oar3_OAR4_7454267	-0.417494	2.05726	0.839184
oar3_OAR4_7524786	0.882731	1.93212	0.647764
oar3_OAR4_7925619	0.495042	4.81285	0.918075
oar3_OAR4_8310075	0.447394	2.1243	0.833193
oar3_OAR4_9104860	-6.4605	6.82495	0.343842
oar3_OAR4_9324811	13.1974	8.83006	0.135019
oar3_OAR4_9455152	1.17361	2.43941	0.630442
oar3_OAR4_10259283	-3.47361	4.38009	0.427751
oar3_OAR4_11228780	0.0582824	2.48214	0.981267
oar3_OAR4_13999657	-1.33464	2.28141	0.558545
oar3_OAR4_14062858	3.38094	5.82156	0.561402
oar3_OAR4_14953947	2.07405	3.59705	0.564211
oar3_OAR4_15446928	1.0111	4.95115	0.838186
oar3_OAR4_16877016	8.61017	6.47803	0.183804
oar3_OAR4_17032504	16.048	6.92558	0.0204927
oar3_OAR4_17325363	-2.47035	1.89938	0.193394
oar3_OAR4_17953471	-0.344681	2.13893	0.871978
oar3_OAR4_18088257	0.775188	2.73452	0.776807
oar3_OAR4_19011657	1.28121	2.22203	0.564213
oar3_OAR4_19075257	2.2926	3.1024	0.459922
oar3_OAR4_20293532	18.373	7.86212	0.0194441
oar3_OAR4_20293918	18.373	7.86212	0.0194441
oar3_OAR4_20668833	-0.71679	2.36061	0.761397
oar3_OAR4_21340197	-2.15476	1.95381	0.270093
oar3_OAR4_21716707	2.21812	5.93216	0.708468
oar3_OAR4_22159223	0.366941	2.28769	0.872568
OAR4_23831198.1	4.19943	2.65301	0.113446
OAR4_24289280.1	1.59558	3.38094	0.636974
oar3_OAR4_23193048	2.07636	3.34415	0.534671
oar3_OAR4_23276583	2.39387	5.54716	0.666069
oar3_OAR4_23465899	14.0022	7.68973	0.0686237
s75160.1	-0.907528	3.27609	0.781768
oar3_OAR4_23934801	-6.70128	3.01611	0.0262946
oar3_OAR4_23939441	-3.05735	2.25073	0.174344
oar3_OAR4_24453875	-1.08599	2.77346	0.695379
OAR4_25854150.1	-3.78246	4.26919	0.375623
oar3_OAR4_24833118	-1.1377	2.41833	0.638034
oar3_OAR4_25917293	0.604163	1.9761	0.759806
oar3_OAR4_26108755	-2.01598	2.8996	0.486891
oar3_OAR4_26795944	134.09	NA	NA
oar3_OAR4_27421023	0.879177	2.29067	0.70112
oar3_OAR4_28389469	0.114454	3.42863	0.97337
oar3_OAR4_29655372	-3.14355	2.02961	0.121419
oar3_OAR4_30446719	-0.823563	1.99432	0.67964
oar3_OAR4_30890988	-1.58487	5.79128	0.784342
oar3_OAR4_31046407	-2.10257	3.47822	0.545514
oar3_OAR4_31348940	-1.30917	7.41635	0.859881
oar3_OAR4_31522557	-2.64106	2.87732	0.358678
oar3_OAR4_32294264	-0.910306	5.5409	0.869504
oar3_OAR4_32294523	-0.453683	3.15569	0.885685
oar3_OAR4_32730884	4.82666	6.62973	0.466593
oar3_OAR4_33093987	-3.77803	3.01269	0.209828
oar3_OAR4_33108953	2.98568	2.22169	0.178988
oar3_OAR4_33309476	-2.37864	6.87904	0.729507
oar3_OAR4_33446157	0.456517	3.81028	0.904632
oar3_OAR4_33452682	2.053	2.95684	0.48748
oar3_OAR4_33820629	-0.948623	1.99163	0.633857
oar3_OAR4_34438542	3.28889	1.9041	0.0841198
oar3_OAR4_34668129	0.245304	2.05532	0.904997
OAR4_36612315.1	2.37459	2.29085	0.299944
oar3_OAR4_34677167	2.37459	2.29085	0.299944
oar3_OAR4_34977500	1.08071	5.89183	0.854465
oar3_OAR4_35605677	2.52855	2.01606	0.209767
oar3_OAR4_35676778	-5.06232	5.62361	0.368019
oar3_OAR4_36211066	3.37833	2.83885	0.234032
oar3_OAR4_36429554	1.904	2.04022	0.350699
oar3_OAR4_36913785	-0.905046	3.35722	0.787482
oar3_OAR4_37016870	6.39174	3.98816	0.109006
oar3_OAR4_37207130	0.418986	4.54506	0.926551
oar3_OAR4_37963202	4.17832	1.85513	0.0243028
oar3_OAR4_38266537	4.62324	3.06512	0.131468
oar3_OAR4_38291546	-2.46425	2.01682	0.221765
oar3_OAR4_39848737	-1.1493	2.4915	0.644591
OAR4_42250526.1	-0.223602	2.40805	0.926018
OAR4_42323830.1	0.565588	2.49627	0.820755
oar3_OAR4_40412067	-1.60117	3.15052	0.611297
oar3_OAR4_40868345	9.18006	5.97868	0.12467
oar3_OAR4_40945677	15.8604	5.53226	0.00414529
oar3_OAR4_41082510	-2.90958	4.85226	0.548749
oar3_OAR4_41464652	-1.10676	3.9144	0.777376
oar3_OAR4_41559774	-2.91477	4.19958	0.487643
oar3_OAR4_41560294	-2.97325	4.48364	0.507244
oar3_OAR4_41611627	-2.96267	2.89967	0.306909
oar3_OAR4_41615794	-2.96267	2.89967	0.306909
oar3_OAR4_42816164	0.847115	3.11437	0.785621
oar3_OAR4_42995267	-3.45831	10.3013	0.737085
oar3_OAR4_43504005	-1.24955	2.08989	0.549905
oar3_OAR4_43507261	-1.24955	2.08989	0.549905
oar3_OAR4_45189348	3.94787	3.35928	0.23991
oar3_OAR4_45195295	11.0748	7.26753	0.127542
s43001.1	5.67921	2.79202	0.0419426
oar3_OAR4_47092781	5.67921	2.79202	0.0419426
oar3_OAR4_47238945	4.33383	2.94227	0.140763
oar3_OAR4_47239123	4.65112	2.9197	0.111157
oar3_OAR4_47539336	4.03068	2.52079	0.109826
oar3_OAR4_47574226	7.15712	8.72915	0.412267
oar3_OAR4_49090495	-1.90928	1.98019	0.334952
oar3_OAR4_49120554	-1.34839	3.16466	0.670053
oar3_OAR4_49181571	3.77307	8.63142	0.662016
oar3_OAR4_49299226	-2.13729	2.09487	0.307611
oar3_OAR4_49600870	1.88265	2.24807	0.402339
oar3_OAR4_49623938	6.36286	6.4467	0.323645
OAR4_52992211_X.1	12.2246	4.19182	0.00354214
oar3_OAR4_50724080	-1.70715	3.48945	0.624678
oar3_OAR4_50854098	3.14683	2.96348	0.288295
oar3_OAR4_51155443	-8.61798	7.36999	0.242269
oar3_OAR4_51786064	2.97954	2.99897	0.320456
oar3_OAR4_52428481	2.21898	4.33597	0.608818
OAR4_56655631.1	0.758983	2.78733	0.785393
OAR4_56790287.1	-12.7174	6.77654	0.0605627
oar3_OAR4_53748246	-2.75377	4.53629	0.543816
oar3_OAR4_54857462	6.21972	6.76	0.357533
oar3_OAR4_54868854	6.21972	6.76	0.357533
oar3_OAR4_55033981	-2.22741	3.3185	0.502086
oar3_OAR4_55969216	4.04308	2.46939	0.101572
oar3_OAR4_56393696	-0.116049	8.56026	0.989184
oar3_OAR4_56526253	-2.62114	2.54475	0.303002
oar3_OAR4_56724434	5.5824	4.33249	0.197573
oar3_OAR4_56736368	0.476687	6.63531	0.942728
oar3_OAR4_56909402	2.31366	4.06954	0.569674
OAR4_60595625.1	0.0636216	8.31752	0.993897
oar3_OAR4_59096857	15.0528	5.89932	0.0107225
oar3_OAR4_59129061	3.62062	2.85274	0.204379
oar3_OAR4_59401124	10.9917	8.25066	0.182786
oar3_OAR4_59520310	-1.82537	5.54893	0.742186
OAR4_63616075.1	3.85012	2.32266	0.0973918
oar3_OAR4_61007559	0.805937	2.32413	0.728764
oar3_OAR4_61020618	-9.0675	5.06425	0.0733747
oar3_OAR4_61029203	-4.24605	8.74641	0.627348
oar3_OAR4_61121883	-7.44056	3.83123	0.0521275
oar3_OAR4_62157118	1.81305	1.98825	0.361831
oar3_OAR4_62605655	8.83898	5.05805	0.0805491
oar3_OAR4_63286056	-3.23603	1.99288	0.10442
oar3_OAR4_63734723	134.09	NA	NA
oar3_OAR4_63735280	5.48044	2.93457	0.061826
oar3_OAR4_64661960	4.09608	3.91116	0.294971
oar3_OAR4_64728931	-0.657814	2.40369	0.78434
oar3_OAR4_64730664	-1.46383	2.00632	0.465629
oar3_OAR4_64760127	-0.573038	6.19554	0.926307
oar3_OAR4_64786265	134.09	NA	NA
oar3_OAR4_65120630	-1.07439	2.12329	0.612853
oar3_OAR4_65458611	-4.52423	2.8618	0.113899
oar3_OAR4_66509941	4.15529	2.49405	0.0956968
[truncated: 4,615 more rows]
